# Supplementary material for: Three‐dimensional structure of the wheat β‐amylase Tri a 17, a clinically relevant food allergen
Source: Allergy. 2018 Dec 19;74(5):1009–13. doi: 10.1111/all.13696 (PMC6563530; doi:10.1111/all.13696)
Supplement: Supplementary file 1 [file ALL-74-1009-s001.zip]

Archive with 4 entries (4 files):
- all13696-sup-0001-Supinfo.docx
- Tri_a_17_6GER.mtz
- Tri_a_17_6GER.pdb
- Tri_a_17_PDB_val-report-full.pdf
