# Supplementary material for: Three‐dimensional structure of the wheat β‐amylase Tri a 17, a clinically relevant food allergen
Source: Allergy. 2018 Dec 19;74(5):1009–13. doi: 10.1111/all.13696 (PMC6563530; doi:10.1111/all.13696)
Supplement: Supplementary file 1 [file ALL-74-1009-s001.zip › Tri_a_17_6GER.pdb]

REMARK Date 2018-04-26 Time 23:43:56 Mitteleurop�ische Sommerzeit   +0200 (1524779036.74 s)
REMARK PHENIX refinement
REMARK 
REMARK ****************** INPUT FILES AND LABELS ******************************
REMARK Reflections:
REMARK   file name      : C:\DIALS\bAmy49a002_noice_refine_data.mtz
REMARK   labels         : ['I-obs,SIGI-obs']
REMARK R-free flags:
REMARK   file name      : C:\DIALS\bAmy49a002_noice_refine_data.mtz
REMARK   label          : R-free-flags
REMARK   test_flag_value: 1
REMARK Model file name(s): 
REMARK   C:\DIALS\Phenix\TriabA_2018_refine_066-coot-0.pdb
REMARK 
REMARK ******************** REFINEMENT SUMMARY: QUICK FACTS *******************
REMARK Start: r_work = 0.1615 r_free = 0.1965 bonds = 0.003 angles = 0.564
REMARK Final: r_work = 0.1573 r_free = 0.1930 bonds = 0.003 angles = 0.542
REMARK ************************************************************************
REMARK 
REMARK ****************** REFINEMENT STATISTICS STEP BY STEP ******************
REMARK leading digit, like 1_, means number of macro-cycle                     
REMARK 0    : statistics at the very beginning when nothing is done yet        
REMARK 1_bss: bulk solvent correction and/or (anisotropic) scaling             
REMARK 1_xyz: refinement of coordinates                                        
REMARK 1_adp: refinement of ADPs (Atomic Displacement Parameters)              
REMARK 1_occ: refinement of occupancies                                        
REMARK ------------------------------------------------------------------------
REMARK  stage       r-work r-free bonds angles b_min b_max b_ave n_water shift
REMARK       0    : 0.2399 0.2780 0.003  0.56   2.3 108.0  21.3 515      0.000
REMARK       1_bss: 0.1615 0.1965 0.003  0.56   1.9 107.6  20.9 515      0.000
REMARK 1_settarget: 0.1615 0.1965 0.003  0.56   1.9 107.6  20.9 515      0.000
REMARK    1_weight: 0.1615 0.1965 0.003  0.56   1.9 107.6  20.9 515      0.000
REMARK    1_checkH: 0.1615 0.1965 0.003  0.56   1.9 107.6  20.9 515      0.000
REMARK    1_xyzrec: 0.1600 0.1971 0.003  0.58   1.9 107.6  20.9 515      0.012
REMARK    1_checkH: 0.1600 0.1971 0.003  0.58   1.9 107.6  20.9 515      0.012
REMARK   1_regHxyz: 0.1601 0.1971 0.003  0.58   1.9 107.6  20.9 515      0.011
REMARK       1_adp: 0.1659 0.1980 0.003  0.58   1.9  80.4  20.4 515      0.011
REMARK   1_regHadp: 0.1663 0.1982 0.003  0.58   1.9  80.4  20.4 515      0.011
REMARK       1_occ: 0.1662 0.1983 0.003  0.58   1.9  80.4  20.4 515      0.011
REMARK       2_bss: 0.1658 0.1978 0.003  0.58   1.6  80.1  20.0 515      0.011
REMARK 2_settarget: 0.1658 0.1978 0.003  0.58   1.6  80.1  20.0 515      0.011
REMARK 2_updatecdl: 0.1658 0.1978 0.003  0.58   1.6  80.1  20.0 515      0.011
REMARK    2_weight: 0.1658 0.1978 0.003  0.58   1.6  80.1  20.0 515      0.011
REMARK    2_checkH: 0.1658 0.1978 0.003  0.58   1.6  80.1  20.0 515      0.011
REMARK    2_xyzrec: 0.1684 0.1990 0.002  0.53   1.6  80.1  20.0 515      0.013
REMARK    2_checkH: 0.1684 0.1990 0.002  0.53   1.6  80.1  20.0 515      0.013
REMARK   2_regHxyz: 0.1684 0.1990 0.002  0.53   1.6  80.1  20.0 515      0.013
REMARK       2_adp: 0.1579 0.1974 0.002  0.53   3.2 106.2  23.4 515      0.013
REMARK   2_regHadp: 0.1579 0.1973 0.002  0.53   3.2 106.2  23.4 515      0.013
REMARK       2_occ: 0.1579 0.1972 0.002  0.53   3.2 106.2  23.4 515      0.013
REMARK       3_bss: 0.1578 0.1955 0.002  0.53   2.8 105.8  23.0 515      0.013
REMARK 3_settarget: 0.1578 0.1955 0.002  0.53   2.8 105.8  23.0 515      0.013
REMARK 3_updatecdl: 0.1578 0.1955 0.002  0.53   2.8 105.8  23.0 515      0.013
REMARK    3_weight: 0.1578 0.1955 0.002  0.53   2.8 105.8  23.0 515      0.013
REMARK    3_checkH: 0.1578 0.1955 0.002  0.53   2.8 105.8  23.0 515      0.013
REMARK    3_xyzrec: 0.1563 0.1953 0.002  0.54   2.8 105.8  23.0 515      0.013
REMARK    3_checkH: 0.1563 0.1953 0.002  0.54   2.8 105.8  23.0 515      0.013
REMARK   3_regHxyz: 0.1564 0.1953 0.002  0.54   2.8 105.8  23.0 515      0.012
REMARK       3_adp: 0.1571 0.1928 0.002  0.54   3.5 102.1  22.6 515      0.012
REMARK   3_regHadp: 0.1573 0.1928 0.002  0.54   3.5 102.1  22.6 515      0.012
REMARK       3_occ: 0.1573 0.1929 0.002  0.54   3.5 102.1  22.6 515      0.012
REMARK       4_bss: 0.1577 0.1930 0.002  0.54   3.1 101.7  22.2 515      0.012
REMARK 4_settarget: 0.1577 0.1930 0.002  0.54   3.1 101.7  22.2 515      0.012
REMARK 4_updatecdl: 0.1577 0.1930 0.002  0.54   3.1 101.7  22.2 515      0.012
REMARK    4_weight: 0.1577 0.1930 0.002  0.54   3.1 101.7  22.2 515      0.012
REMARK    4_checkH: 0.1577 0.1930 0.002  0.54   3.1 101.7  22.2 515      0.012
REMARK    4_xyzrec: 0.1574 0.1933 0.003  0.54   3.1 101.7  22.2 515      0.014
REMARK    4_checkH: 0.1574 0.1933 0.003  0.54   3.1 101.7  22.2 515      0.014
REMARK   4_regHxyz: 0.1575 0.1933 0.003  0.54   3.1 101.7  22.2 515      0.013
REMARK       4_adp: 0.1574 0.1933 0.003  0.54   3.1 100.8  22.0 515      0.013
REMARK   4_regHadp: 0.1574 0.1933 0.003  0.54   3.1 100.8  22.0 515      0.013
REMARK       4_occ: 0.1574 0.1933 0.003  0.54   3.1 100.8  22.0 515      0.013
REMARK       5_bss: 0.1574 0.1932 0.003  0.54   2.8 100.5  21.7 515      0.013
REMARK 5_settarget: 0.1574 0.1932 0.003  0.54   2.8 100.5  21.7 515      0.013
REMARK 5_updatecdl: 0.1574 0.1932 0.003  0.55   2.8 100.5  21.7 515      0.013
REMARK    5_weight: 0.1574 0.1932 0.003  0.55   2.8 100.5  21.7 515      0.013
REMARK    5_checkH: 0.1574 0.1932 0.003  0.55   2.8 100.5  21.7 515      0.013
REMARK    5_xyzrec: 0.1574 0.1933 0.003  0.54   2.8 100.5  21.7 515      0.015
REMARK    5_checkH: 0.1574 0.1933 0.003  0.54   2.8 100.5  21.7 515      0.015
REMARK   5_regHxyz: 0.1575 0.1933 0.003  0.54   2.8 100.5  21.7 515      0.015
REMARK       5_adp: 0.1575 0.1933 0.003  0.54   2.8 100.2  21.7 515      0.015
REMARK   5_regHadp: 0.1575 0.1933 0.003  0.54   2.8 100.2  21.7 515      0.015
REMARK       5_occ: 0.1575 0.1933 0.003  0.54   2.8 100.2  21.7 515      0.015
REMARK         end: 0.1573 0.1930 0.003  0.54   2.5  99.9  21.4 515      0.015
REMARK ------------------------------------------------------------------------
REMARK MODEL CONTENT.
REMARK  ELEMENT        ATOM RECORD COUNT   OCCUPANCY SUM
REMARK        H                     3749         3669.83
REMARK        C                     2523         2481.00
REMARK        S                       20           19.00
REMARK        O                     1253         1239.38
REMARK        N                      669          658.00
REMARK    TOTAL                     8214         8067.21
REMARK -----------------------------------------------------------------------
REMARK r_free_flags.md5.hexdigest a53110fe9715ab1e660016dbc8ca7ed1
REMARK 
REMARK IF THIS FILE IS FOR PDB DEPOSITION: REMOVE ALL FROM THIS LINE UP.
REMARK   3
REMARK   3 REFINEMENT.
REMARK   3   PROGRAM     : PHENIX (1.11.1_2575: ???)
REMARK   3   AUTHORS     : Adams,Afonine,Bunkoczi,Burnley,Chen,Dar,Davis,
REMARK   3               : Draizen,Echols,Gildea,Gros,Grosse-Kunstleve,Headd,
REMARK   3               : Hintze,Hung,Ioerger,Liebschner,McCoy,McKee,Moriarty,
REMARK   3               : Oeffner,Poon,Read,Richardson,Richardson,Sacchettini,
REMARK   3               : Sauter,Sobolev,Storoni,Terwilliger,Williams,Zwart
REMARK   3
REMARK   3  REFINEMENT TARGET : ML
REMARK   3  
REMARK   3  DATA USED IN REFINEMENT.
REMARK   3   RESOLUTION RANGE HIGH (ANGSTROMS) : 2.000   
REMARK   3   RESOLUTION RANGE LOW  (ANGSTROMS) : 27.062  
REMARK   3   MIN(FOBS/SIGMA_FOBS)              : 1.33  
REMARK   3   COMPLETENESS FOR RANGE        (%) : 91.52 
REMARK   3   NUMBER OF REFLECTIONS             : 35526     
REMARK   3   NUMBER OF REFLECTIONS (NON-ANOMALOUS) : 35526     
REMARK   3  
REMARK   3  FIT TO DATA USED IN REFINEMENT.
REMARK   3   R VALUE     (WORKING + TEST SET) : 0.1586
REMARK   3   R VALUE            (WORKING SET) : 0.1573
REMARK   3   FREE R VALUE                     : 0.1930
REMARK   3   FREE R VALUE TEST SET SIZE   (%) : 3.54  
REMARK   3   FREE R VALUE TEST SET COUNT      : 1257      
REMARK   3  
REMARK   3  FIT TO DATA USED IN REFINEMENT (IN BINS).
REMARK   3   BIN  RESOLUTION RANGE  COMPL.    NWORK NFREE   RWORK  RFREE  CCWORK CCFREE
REMARK   3     1 27.0649 -  4.1558    1.00     4258   159  0.1216 0.1454   0.957  0.950
REMARK   3     2  4.1558 -  3.3004    0.86     3584   130  0.1332 0.1698   0.947  0.916
REMARK   3     3  3.3004 -  2.8838    1.00     4160   158  0.1404 0.1775   0.945  0.915
REMARK   3     4  2.8838 -  2.6204    0.91     3775   140  0.1493 0.2051   0.934  0.898
REMARK   3     5  2.6204 -  2.4327    1.00     4134   148  0.1541 0.1755   0.932  0.918
REMARK   3     6  2.4327 -  2.2893    0.99     4102   151  0.1734 0.2319   0.926  0.856
REMARK   3     7  2.2893 -  2.1747    0.68     2834   100  0.3643 0.4412   0.744  0.612
REMARK   3     8  2.1747 -  2.0801    1.00     3829   141  0.1742 0.1995   0.920  0.913
REMARK   3     9  2.0801 -  2.0000    1.00     3593   130  0.1803 0.2065   0.909  0.860
REMARK   3  
REMARK   3  BULK SOLVENT MODELLING.
REMARK   3   METHOD USED        : FLAT BULK SOLVENT MODEL
REMARK   3   SOLVENT RADIUS     : 1.11    
REMARK   3   SHRINKAGE RADIUS   : 0.90    
REMARK   3   GRID STEP FACTOR   : 4.00    
REMARK   3  
REMARK   3  ERROR ESTIMATES.
REMARK   3   COORDINATE ERROR (MAXIMUM-LIKELIHOOD BASED)     : 0.14    
REMARK   3   PHASE ERROR (DEGREES, MAXIMUM-LIKELIHOOD BASED) : 17.55   
REMARK   3  
REMARK   3  STRUCTURE FACTORS CALCULATION ALGORITHM : FFT
REMARK   3  
REMARK   3  RESTRAINTS LIBRARY
REMARK   3    GEOSTD + MON.LIB. + CDL v1.2
REMARK   3  
REMARK   3  DEVIATIONS FROM IDEAL VALUES.
REMARK   3                 RMSD     MAX  COUNT
REMARK   3   BOND      :  0.003   0.025   4064
REMARK   3   ANGLE     :  0.542   8.235   5523
REMARK   3   CHIRALITY :  0.039   0.141    572
REMARK   3   PLANARITY :  0.003   0.040    731
REMARK   3   DIHEDRAL  : 15.878 179.846   2433
REMARK   3   MIN NONBONDED DISTANCE : 2.055 
REMARK   3  
REMARK   3  MOLPROBITY STATISTICS.
REMARK   3   ALL-ATOM CLASHSCORE : 1.41
REMARK   3   RAMACHANDRAN PLOT:
REMARK   3     OUTLIERS : 0.21  %
REMARK   3     ALLOWED  : 1.23  %
REMARK   3     FAVORED  : 98.56 %
REMARK   3   ROTAMER OUTLIERS : 1.68 %
REMARK   3   CBETA DEVIATIONS : 0
REMARK   3   PEPTIDE PLANE:
REMARK   3     CIS-PROLINE     : 2
REMARK   3     CIS-GENERAL     : 1
REMARK   3     TWISTED PROLINE : 0
REMARK   3     TWISTED GENERAL : 0
REMARK   3  
REMARK   3  ATOMIC DISPLACEMENT PARAMETERS.
REMARK   3   WILSON B : 13.37
REMARK   3   RMS(B_ISO_OR_EQUIVALENT_BONDED) : 4.83
REMARK   3   ATOMS          NUMBER OF ATOMS
REMARK   3                    ISO.  ANISO. 
REMARK   3    ALL         :   8214    3938
REMARK   3    ALL (NO H)  :   4465    3938
REMARK   3    SOLVENT     :    515       0
REMARK   3    NON-SOLVENT :   3950    3938
REMARK   3    HYDROGENS   :   3749       0
REMARK   3  
REMARK   3  TLS DETAILS.
REMARK   3   NUMBER OF TLS GROUPS: 9     
REMARK   3   ORIGIN: CENTER OF MASS
REMARK   3   TLS GROUP : 1     
REMARK   3    SELECTION: chain 'A' and (resid 5 through 57 )
REMARK   3    ORIGIN FOR THE GROUP (A): 136.5254 -80.0492  14.3326
REMARK   3    T TENSOR                                            
REMARK   3      T11:   0.2019 T22:   0.0760                       
REMARK   3      T33:   0.0930 T12:   0.0301                       
REMARK   3      T13:   0.0312 T23:   0.0115                       
REMARK   3    L TENSOR                                            
REMARK   3      L11:   0.4947 L22:   0.6950                       
REMARK   3      L33:   0.6149 L12:   0.1950                       
REMARK   3      L13:  -0.0471 L23:  -0.3431                       
REMARK   3    S TENSOR                                            
REMARK   3      S11:  -0.0204 S12:  -0.0869 S13:  -0.0109         
REMARK   3      S21:   0.3740 S22:   0.0721 S23:   0.1556         
REMARK   3      S31:   0.1256 S32:   0.0631 S33:  -0.0252         
REMARK   3   TLS GROUP : 2     
REMARK   3    SELECTION: chain 'A' and (resid 58 through 194 )
REMARK   3    ORIGIN FOR THE GROUP (A): 140.6401 -66.8105   2.6285
REMARK   3    T TENSOR                                            
REMARK   3      T11:   0.0970 T22:   0.0468                       
REMARK   3      T33:   0.0514 T12:   0.0145                       
REMARK   3      T13:   0.0076 T23:  -0.0013                       
REMARK   3    L TENSOR                                            
REMARK   3      L11:   0.8443 L22:   0.7666                       
REMARK   3      L33:   0.9863 L12:   0.1724                       
REMARK   3      L13:  -0.1062 L23:   0.2024                       
REMARK   3    S TENSOR                                            
REMARK   3      S11:   0.0020 S12:  -0.0144 S13:   0.0245         
REMARK   3      S21:   0.0601 S22:  -0.0075 S23:   0.0079         
REMARK   3      S31:  -0.0102 S32:   0.0363 S33:   0.0095         
REMARK   3   TLS GROUP : 3     
REMARK   3    SELECTION: chain 'A' and (resid 195 through 221 )
REMARK   3    ORIGIN FOR THE GROUP (A): 128.9026 -61.6719 -15.3813
REMARK   3    T TENSOR                                            
REMARK   3      T11:   0.0889 T22:   0.0794                       
REMARK   3      T33:   0.0910 T12:   0.0385                       
REMARK   3      T13:  -0.0244 T23:   0.0187                       
REMARK   3    L TENSOR                                            
REMARK   3      L11:   2.8448 L22:   1.3701                       
REMARK   3      L33:   2.6791 L12:   0.3383                       
REMARK   3      L13:  -1.3689 L23:  -0.2337                       
REMARK   3    S TENSOR                                            
REMARK   3      S11:  -0.0525 S12:   0.0734 S13:   0.1084         
REMARK   3      S21:  -0.1269 S22:   0.0366 S23:   0.1466         
REMARK   3      S31:  -0.0600 S32:  -0.0425 S33:  -0.0184         
REMARK   3   TLS GROUP : 4     
REMARK   3    SELECTION: chain 'A' and (resid 222 through 254 )
REMARK   3    ORIGIN FOR THE GROUP (A): 119.6766 -64.5862 -22.0044
REMARK   3    T TENSOR                                            
REMARK   3      T11:   0.1867 T22:   0.2176                       
REMARK   3      T33:   0.2363 T12:   0.0355                       
REMARK   3      T13:  -0.0914 T23:   0.0392                       
REMARK   3    L TENSOR                                            
REMARK   3      L11:   2.2852 L22:   0.8785                       
REMARK   3      L33:   1.7372 L12:   0.1300                       
REMARK   3      L13:  -0.7881 L23:  -0.1384                       
REMARK   3    S TENSOR                                            
REMARK   3      S11:   0.0087 S12:   0.4384 S13:   0.1546         
REMARK   3      S21:  -0.2100 S22:   0.1172 S23:   0.3809         
REMARK   3      S31:  -0.1322 S32:  -0.3132 S33:  -0.0505         
REMARK   3   TLS GROUP : 5     
REMARK   3    SELECTION: chain 'A' and (resid 255 through 306 )
REMARK   3    ORIGIN FOR THE GROUP (A): 134.6061 -74.5173 -11.7321
REMARK   3    T TENSOR                                            
REMARK   3      T11:   0.1007 T22:   0.0603                       
REMARK   3      T33:   0.0563 T12:   0.0128                       
REMARK   3      T13:  -0.0089 T23:  -0.0154                       
REMARK   3    L TENSOR                                            
REMARK   3      L11:   1.3818 L22:   0.7389                       
REMARK   3      L33:   0.6822 L12:  -0.1653                       
REMARK   3      L13:   0.1962 L23:  -0.0637                       
REMARK   3    S TENSOR                                            
REMARK   3      S11:  -0.0094 S12:   0.0983 S13:   0.0030         
REMARK   3      S21:  -0.0838 S22:   0.0106 S23:   0.0882         
REMARK   3      S31:  -0.0252 S32:  -0.0353 S33:  -0.0064         
REMARK   3   TLS GROUP : 6     
REMARK   3    SELECTION: chain 'A' and (resid 307 through 345 )
REMARK   3    ORIGIN FOR THE GROUP (A): 130.3705 -80.5550 -11.2778
REMARK   3    T TENSOR                                            
REMARK   3      T11:   0.1469 T22:   0.1042                       
REMARK   3      T33:   0.1108 T12:  -0.0141                       
REMARK   3      T13:  -0.0135 T23:  -0.0147                       
REMARK   3    L TENSOR                                            
REMARK   3      L11:   0.4438 L22:   0.6740                       
REMARK   3      L33:   0.5569 L12:   0.1009                       
REMARK   3      L13:  -0.1868 L23:  -0.0670                       
REMARK   3    S TENSOR                                            
REMARK   3      S11:  -0.0187 S12:   0.0026 S13:  -0.1203         
REMARK   3      S21:  -0.0448 S22:   0.0001 S23:   0.1422         
REMARK   3      S31:   0.1099 S32:  -0.1118 S33:   0.0188         
REMARK   3   TLS GROUP : 7     
REMARK   3    SELECTION: chain 'A' and (resid 346 through 406 )
REMARK   3    ORIGIN FOR THE GROUP (A): 124.1355 -89.1158  -2.6804
REMARK   3    T TENSOR                                            
REMARK   3      T11:   0.1478 T22:   0.1275                       
REMARK   3      T33:   0.1769 T12:  -0.0221                       
REMARK   3      T13:   0.0164 T23:   0.0065                       
REMARK   3    L TENSOR                                            
REMARK   3      L11:   0.5394 L22:   0.7673                       
REMARK   3      L33:   1.1605 L12:   0.1645                       
REMARK   3      L13:  -0.0937 L23:  -0.1082                       
REMARK   3    S TENSOR                                            
REMARK   3      S11:  -0.0479 S12:   0.0016 S13:  -0.0367         
REMARK   3      S21:   0.0641 S22:   0.0368 S23:   0.2970         
REMARK   3      S31:   0.1972 S32:  -0.2709 S33:  -0.0168         
REMARK   3   TLS GROUP : 8     
REMARK   3    SELECTION: chain 'A' and (resid 407 through 439 )
REMARK   3    ORIGIN FOR THE GROUP (A): 127.7935 -89.4752  10.8220
REMARK   3    T TENSOR                                            
REMARK   3      T11:   0.2107 T22:   0.1029                       
REMARK   3      T33:   0.1498 T12:   0.0071                       
REMARK   3      T13:   0.0541 T23:   0.0298                       
REMARK   3    L TENSOR                                            
REMARK   3      L11:   0.9921 L22:   1.2556                       
REMARK   3      L33:   1.5929 L12:   0.1343                       
REMARK   3      L13:  -0.1691 L23:   0.1799                       
REMARK   3    S TENSOR                                            
REMARK   3      S11:  -0.0042 S12:  -0.1712 S13:  -0.0592         
REMARK   3      S21:   0.1059 S22:  -0.0244 S23:   0.3347         
REMARK   3      S31:   0.0900 S32:  -0.2017 S33:   0.0053         
REMARK   3   TLS GROUP : 9     
REMARK   3    SELECTION: chain 'A' and (resid 440 through 490 )
REMARK   3    ORIGIN FOR THE GROUP (A): 135.1797 -90.3827  -6.4478
REMARK   3    T TENSOR                                            
REMARK   3      T11:   0.2128 T22:   0.0472                       
REMARK   3      T33:   0.1681 T12:   0.0183                       
REMARK   3      T13:   0.0110 T23:  -0.0393                       
REMARK   3    L TENSOR                                            
REMARK   3      L11:   0.6020 L22:   0.9420                       
REMARK   3      L33:   1.3422 L12:   0.1463                       
REMARK   3      L13:  -0.0294 L23:  -0.6756                       
REMARK   3    S TENSOR                                            
REMARK   3      S11:  -0.0267 S12:   0.0314 S13:  -0.0651         
REMARK   3      S21:  -0.1006 S22:   0.0279 S23:   0.1302         
REMARK   3      S31:   0.1898 S32:  -0.1653 S33:   0.0031         
REMARK   3
CRYST1   93.870   93.870   65.860  90.00  90.00  90.00 P 43
SCALE1      0.010653  0.000000  0.000000        0.00000
SCALE2      0.000000  0.010653  0.000000        0.00000
SCALE3      0.000000  0.000000  0.015184        0.00000
ATOM      1  N   GLY A   3     137.374-113.130  -1.728  1.00 48.49           N
ATOM      2  CA  GLY A   3     138.219-112.011  -1.353  1.00 60.47           C
ATOM      3  C   GLY A   3     137.823-111.368  -0.037  1.00 72.04           C
ATOM      4  O   GLY A   3     137.075-111.952   0.750  1.00 72.09           O
ATOM      5  N   ASN A   4     138.329-110.163   0.208  1.00 73.41           N
ATOM      6  CA  ASN A   4     138.022-109.410   1.414  1.00 57.42           C
ATOM      7  C   ASN A   4     137.230-108.158   1.059  1.00 52.17           C
ATOM      8  O   ASN A   4     137.212-107.708  -0.090  1.00 55.17           O
ATOM      9  CB  ASN A   4     139.300-109.029   2.171  1.00 44.17           C
ATOM     10  CG  ASN A   4     140.020-107.853   1.545  1.00 40.84           C
ATOM     11  OD1 ASN A   4     139.714-106.697   1.838  1.00 38.85           O
ATOM     12  ND2 ASN A   4     140.986-108.141   0.680  1.00 41.83           N
ATOM     13  N   MET A   5     136.578-107.593   2.072  1.00 56.74           N
ANISOU   13  N   MET A   5     8630   5855   7074    219    113      0       N
ATOM     14  CA  MET A   5     135.669-106.465   1.909  1.00 52.61           C
ANISOU   14  CA  MET A   5     8042   5376   6572    147    112     16       C
ATOM     15  C   MET A   5     136.109-105.273   2.753  1.00 32.06           C
ANISOU   15  C   MET A   5     5387   2839   3955    195    110     37       C
ATOM     16  O   MET A   5     135.286-104.513   3.268  1.00 26.86           O
ANISOU   16  O   MET A   5     4686   2206   3313    150    122     73       O
ATOM     17  CB  MET A   5     134.238-106.882   2.252  1.00 68.29           C
ANISOU   17  CB  MET A   5    10034   7324   8589     60    131     58       C
ATOM     18  CG  MET A   5     134.103-107.753   3.497  1.00 70.16           C
ANISOU   18  CG  MET A   5    10320   7518   8820     89    150     98       C
ATOM     19  SD  MET A   5     134.307-106.842   5.039  1.00 54.93           S
ANISOU   19  SD  MET A   5     8358   5642   6872    140    163    143       S
ATOM     20  CE  MET A   5     132.742-105.972   5.133  1.00 39.68           C
ANISOU   20  CE  MET A   5     6356   3738   4983     40    182    183       C
ATOM     21  HA  MET A   5     135.677-106.199   0.976  1.00 63.18           H
ATOM     22  HB2 MET A   5     133.710-106.081   2.397  1.00 82.00           H
ATOM     23  HB3 MET A   5     133.874-107.381   1.504  1.00 82.00           H
ATOM     24  HG2 MET A   5     133.221-108.156   3.503  1.00 84.24           H
ATOM     25  HG3 MET A   5     134.781-108.446   3.469  1.00 84.24           H
ATOM     26  HE1 MET A   5     132.650-105.403   4.353  1.00 47.67           H
ATOM     27  HE2 MET A   5     132.021-106.621   5.156  1.00 47.67           H
ATOM     28  HE3 MET A   5     132.728-105.434   5.940  1.00 47.67           H
ATOM     29  N   LEU A   6     137.424-105.084   2.892  1.00 25.59           N
ANISOU   29  N   LEU A   6     4566   2052   3107    286     94     17       N
ATOM     30  CA  LEU A   6     137.926-103.952   3.666  1.00 23.37           C
ANISOU   30  CA  LEU A   6     4237   1836   2807    331     86     34       C
ATOM     31  C   LEU A   6     137.702-102.630   2.946  1.00 16.34           C
ANISOU   31  C   LEU A   6     3278   1000   1931    293     74     18       C
ATOM     32  O   LEU A   6     137.594-101.585   3.597  1.00 17.49           O
ANISOU   32  O   LEU A   6     3381   1191   2075    296     76     41       O
ATOM     33  CB  LEU A   6     139.414-104.128   3.964  1.00 25.22           C
ANISOU   33  CB  LEU A   6     4480   2094   3008    434     67     19       C
ATOM     34  CG  LEU A   6     139.841-105.294   4.859  1.00 34.23           C
ANISOU   34  CG  LEU A   6     5683   3190   4133    486     74     42       C
ATOM     35  CD1 LEU A   6     141.313-105.148   5.203  1.00 27.14           C
ANISOU   35  CD1 LEU A   6     4772   2335   3206    584     50     35       C
ATOM     36  CD2 LEU A   6     139.001-105.379   6.125  1.00 42.75           C
ANISOU   36  CD2 LEU A   6     6784   4250   5209    457     96     93       C
ATOM     37  H   LEU A   6     138.034-105.587   2.554  1.00 30.76           H
ATOM     38  HA  LEU A   6     137.453-103.916   4.512  1.00 28.09           H
ATOM     39  HB2 LEU A   6     139.876-104.239   3.117  1.00 30.31           H
ATOM     40  HB3 LEU A   6     139.730-103.315   4.390  1.00 30.31           H
ATOM     41  HG  LEU A   6     139.730-106.124   4.370  1.00 41.13           H
ATOM     42 HD11 LEU A   6     141.580-105.888   5.770  1.00 32.62           H
ATOM     43 HD12 LEU A   6     141.831-105.156   4.383  1.00 32.62           H
ATOM     44 HD13 LEU A   6     141.446-104.308   5.670  1.00 32.62           H
ATOM     45 HD21 LEU A   6     139.308-106.129   6.657  1.00 51.35           H
ATOM     46 HD22 LEU A   6     139.101-104.554   6.626  1.00 51.35           H
ATOM     47 HD23 LEU A   6     138.071-105.505   5.878  1.00 51.35           H
ATOM     48  N   ALA A   7     137.637-102.649   1.617  1.00 18.55           N
ANISOU   48  N   ALA A   7     3549   1275   2225    256     63    -22       N
ATOM     49  CA  ALA A   7     137.528-101.420   0.840  1.00 23.55           C
ANISOU   49  CA  ALA A   7     4119   1959   2871    222     47    -41       C
ATOM     50  C   ALA A   7     136.129-100.819   0.855  1.00 18.91           C
ANISOU   50  C   ALA A   7     3494   1371   2321    123     61     -6       C
ATOM     51  O   ALA A   7     135.916 -99.783   0.219  1.00 19.11           O
ANISOU   51  O   ALA A   7     3464   1434   2363     82     49    -14       O
ATOM     52  CB  ALA A   7     137.960-101.675  -0.606  1.00 28.75           C
ANISOU   52  CB  ALA A   7     4783   2614   3525    212     29    -98       C
ATOM     53  H   ALA A   7     137.654-103.364   1.140  1.00 22.31           H
ATOM     54  HA  ALA A   7     138.134-100.762   1.216  1.00 28.31           H
ATOM     55  HB1 ALA A   7     137.882-100.850  -1.109  1.00 34.54           H
ATOM     56  HB2 ALA A   7     138.880-101.981  -0.612  1.00 34.54           H
ATOM     57  HB3 ALA A   7     137.383-102.354  -0.992  1.00 34.54           H
ATOM     58  N   ASN A   8     135.169-101.436   1.549  1.00 15.04           N
ANISOU   58  N   ASN A   8     3026    841   1847     81     87     36       N
ATOM     59  CA  ASN A   8     133.872-100.797   1.735  1.00 17.19           C
ANISOU   59  CA  ASN A   8     3245   1127   2160     -2    105     78       C
ATOM     60  C   ASN A   8     133.941 -99.650   2.736  1.00 17.13           C
ANISOU   60  C   ASN A   8     3194   1167   2149     31    119    108       C
ATOM     61  O   ASN A   8     133.027 -98.818   2.774  1.00 14.51           O
ANISOU   61  O   ASN A   8     2799    861   1852    -28    134    138       O
ATOM     62  CB  ASN A   8     132.841-101.829   2.192  1.00 18.51           C
ANISOU   62  CB  ASN A   8     3442   1242   2347    -50    129    114       C
ATOM     63  CG  ASN A   8     132.516-102.842   1.115  1.00 22.53           C
ANISOU   63  CG  ASN A   8     3987   1706   2867   -104    115     88       C
ATOM     64  OD1 ASN A   8     131.656-102.607   0.263  1.00 19.79           O
ANISOU   64  OD1 ASN A   8     3597   1370   2553   -191    107     92       O
ATOM     65  ND2 ASN A   8     133.202-103.977   1.145  1.00 23.58           N
ANISOU   65  ND2 ASN A   8     4196   1791   2971    -54    113     63       N
ATOM     66  H   ASN A   8     135.245-102.210   1.916  1.00 18.10           H
ATOM     67  HA  ASN A   8     133.576-100.435   0.885  1.00 20.68           H
ATOM     68  HB2 ASN A   8     133.192-102.308   2.959  1.00 22.26           H
ATOM     69  HB3 ASN A   8     132.020-101.371   2.433  1.00 22.26           H
ATOM     70 HD21 ASN A   8     133.054-104.584   0.555  1.00 28.34           H
ATOM     71 HD22 ASN A   8     133.794-104.105   1.755  1.00 28.34           H
ATOM     72  N   TYR A   9     135.009 -99.590   3.530  1.00 13.38           N
ANISOU   72  N   TYR A   9     2744    708   1632    122    113    100       N
ATOM     73  CA  TYR A   9     135.184 -98.551   4.538  1.00 12.95           C
ANISOU   73  CA  TYR A   9     2660    699   1564    156    123    123       C
ATOM     74  C   TYR A   9     135.150 -97.162   3.910  1.00 12.19           C
ANISOU   74  C   TYR A   9     2492    652   1487    132    111    114       C
ATOM     75  O   TYR A   9     135.897 -96.873   2.972  1.00 11.89           O
ANISOU   75  O   TYR A   9     2441    633   1443    152     78     74       O
ATOM     76  CB  TYR A   9     136.521 -98.779   5.247  1.00 13.29           C
ANISOU   76  CB  TYR A   9     2739    757   1554    255    104    110       C
ATOM     77  CG  TYR A   9     136.775 -97.973   6.502  1.00 13.77           C
ANISOU   77  CG  TYR A   9     2791    856   1586    294    113    134       C
ATOM     78  CD1 TYR A   9     137.101 -96.621   6.438  1.00 12.23           C
ANISOU   78  CD1 TYR A   9     2542    717   1389    305     99    126       C
ATOM     79  CD2 TYR A   9     136.744 -98.580   7.751  1.00 13.73           C
ANISOU   79  CD2 TYR A   9     2835    828   1552    319    132    162       C
ATOM     80  CE1 TYR A   9     137.357 -95.895   7.586  1.00 12.12           C
ANISOU   80  CE1 TYR A   9     2528    734   1343    338    106    144       C
ATOM     81  CE2 TYR A   9     136.998 -97.863   8.902  1.00 13.32           C
ANISOU   81  CE2 TYR A   9     2785    809   1466    351    139    180       C
ATOM     82  CZ  TYR A   9     137.310 -96.524   8.815  1.00 13.21           C
ANISOU   82  CZ  TYR A   9     2721    850   1448    360    126    170       C
ATOM     83  OH  TYR A   9     137.563 -95.813   9.964  1.00 14.23           O
ANISOU   83  OH  TYR A   9     2860   1008   1539    389    132    185       O
ATOM     84  H   TYR A   9     135.659-100.153   3.502  1.00 15.90           H
ATOM     85  HA  TYR A   9     134.472 -98.611   5.194  1.00 15.30           H
ATOM     86  HB2 TYR A   9     136.576 -99.716   5.493  1.00 16.00           H
ATOM     87  HB3 TYR A   9     137.233 -98.570   4.623  1.00 16.00           H
ATOM     88  HD1 TYR A   9     137.137 -96.197   5.611  1.00 14.44           H
ATOM     89  HD2 TYR A   9     136.538 -99.484   7.814  1.00 16.52           H
ATOM     90  HE1 TYR A   9     137.566 -94.990   7.531  1.00 14.30           H
ATOM     91  HE2 TYR A   9     136.966 -98.283   9.731  1.00 15.74           H
ATOM     92 HH   TYR A   9     137.731 -95.012   9.775  1.00 17.12           H
ATOM     93  N   VAL A  10     134.289 -96.296   4.444  1.00 11.92           N
ANISOU   93  N   VAL A  10     2412    639   1479     92    139    151       N
ATOM     94  CA  VAL A  10     134.206 -94.898   4.035  1.00 11.24           C
ANISOU   94  CA  VAL A  10     2256    599   1415     71    134    151       C
ATOM     95  C   VAL A  10     134.509 -94.032   5.249  1.00 11.03           C
ANISOU   95  C   VAL A  10     2223    605   1363    121    151    167       C
ATOM     96  O   VAL A  10     133.862 -94.173   6.293  1.00 11.34           O
ANISOU   96  O   VAL A  10     2276    634   1400    113    189    200       O
ATOM     97  CB  VAL A  10     132.823 -94.546   3.455  1.00 11.16           C
ANISOU   97  CB  VAL A  10     2180    592   1468    -31    155    182       C
ATOM     98  CG1 VAL A  10     132.740 -93.053   3.134  1.00 10.50           C
ANISOU   98  CG1 VAL A  10     2013    565   1412    -51    153    187       C
ATOM     99  CG2 VAL A  10     132.532 -95.378   2.214  1.00 11.42           C
ANISOU   99  CG2 VAL A  10     2220    597   1520    -89    132    163       C
ATOM    100  H   VAL A  10     133.728 -96.504   5.061  1.00 14.06           H
ATOM    101  HA  VAL A  10     134.877 -94.720   3.357  1.00 13.24           H
ATOM    102  HB  VAL A  10     132.143 -94.748   4.116  1.00 13.15           H
ATOM    103 HG11 VAL A  10     131.862 -92.857   2.770  1.00 12.36           H
ATOM    104 HG12 VAL A  10     132.882 -92.547   3.949  1.00 12.36           H
ATOM    105 HG13 VAL A  10     133.425 -92.832   2.483  1.00 12.36           H
ATOM    106 HG21 VAL A  10     131.658 -95.137   1.871  1.00 13.46           H
ATOM    107 HG22 VAL A  10     133.212 -95.196   1.547  1.00 13.46           H
ATOM    108 HG23 VAL A  10     132.547 -96.318   2.454  1.00 13.46           H
ATOM    109  N   GLN A  11     135.478 -93.132   5.107  1.00 13.88           N
ANISOU  109  N   GLN A  11     2562   1011   1702    170    120    142       N
ATOM    110  CA  GLN A  11     135.845 -92.239   6.196  1.00 12.45           C
ANISOU  110  CA  GLN A  11     2379    862   1490    214    129    153       C
ATOM    111  C   GLN A  11     134.729 -91.241   6.481  1.00 14.89           C
ANISOU  111  C   GLN A  11     2632   1184   1841    157    174    185       C
ATOM    112  O   GLN A  11     134.030 -90.775   5.576  1.00 15.27           O
ANISOU  112  O   GLN A  11     2602   1255   1943     91    177    189       O
ATOM    113  CB  GLN A  11     137.132 -91.485   5.864  1.00 12.58           C
ANISOU  113  CB  GLN A  11     2346    956   1479    266     74    112       C
ATOM    114  CG  GLN A  11     138.397 -92.328   5.954  1.00 11.51           C
ANISOU  114  CG  GLN A  11     2266    811   1294    345     35     88       C
ATOM    115  CD  GLN A  11     139.653 -91.484   5.866  1.00 17.24           C
ANISOU  115  CD  GLN A  11     2942   1619   1992    397    -15     59       C
ATOM    116  OE1 GLN A  11     140.033 -90.821   6.829  1.00 20.33           O
ANISOU  116  OE1 GLN A  11     3341   2034   2350    429    -20     70       O
ATOM    117  NE2 GLN A  11     140.300 -91.501   4.707  1.00 17.39           N
ANISOU  117  NE2 GLN A  11     2909   1679   2020    403    -52     23       N
ATOM    118  H   GLN A  11     135.938 -93.020   4.389  1.00 16.71           H
ATOM    119  HA  GLN A  11     135.997 -92.761   7.000  1.00 14.99           H
ATOM    120  HB2 GLN A  11     137.068 -91.146   4.958  1.00 15.15           H
ATOM    121  HB3 GLN A  11     137.227 -90.745   6.484  1.00 15.15           H
ATOM    122  HG2 GLN A  11     138.407 -92.797   6.802  1.00 13.86           H
ATOM    123  HG3 GLN A  11     138.408 -92.963   5.221  1.00 13.86           H
ATOM    124 HE21 GLN A  11     140.001 -91.974   4.054  1.00 20.92           H
ATOM    125 HE22 GLN A  11     141.018 -91.038   4.609  1.00 20.92           H
ATOM    126  N   VAL A  12     134.573 -90.908   7.759  1.00 15.88           N
ANISOU  126  N   VAL A  12     2782   1311   1939    179    208    205       N
ATOM    127  CA  VAL A  12     133.598 -89.922   8.212  1.00 11.25           C
ANISOU  127  CA  VAL A  12     2149    739   1387    139    258    233       C
ATOM    128  C   VAL A  12     134.341 -88.810   8.937  1.00 10.29           C
ANISOU  128  C   VAL A  12     2037    649   1225    189    253    221       C
ATOM    129  O   VAL A  12     135.106 -89.071   9.873  1.00 10.96           O
ANISOU  129  O   VAL A  12     2186    734   1244    244    239    212       O
ATOM    130  CB  VAL A  12     132.531 -90.553   9.125  1.00 15.14           C
ANISOU  130  CB  VAL A  12     2665   1203   1885    112    311    266       C
ATOM    131  CG1 VAL A  12     131.582 -89.482   9.666  1.00 17.90           C
ANISOU  131  CG1 VAL A  12     2964   1571   2266     84    365    290       C
ATOM    132  CG2 VAL A  12     131.750 -91.615   8.367  1.00 25.71           C
ANISOU  132  CG2 VAL A  12     3990   2512   3267     57    308    280       C
ATOM    133  H   VAL A  12     135.034 -91.249   8.400  1.00 19.10           H
ATOM    134  HA  VAL A  12     133.151 -89.538   7.442  1.00 13.55           H
ATOM    135  HB  VAL A  12     132.968 -90.979   9.879  1.00 18.22           H
ATOM    136 HG11 VAL A  12     130.921 -89.905  10.236  1.00 21.53           H
ATOM    137 HG12 VAL A  12     132.094 -88.835  10.175  1.00 21.53           H
ATOM    138 HG13 VAL A  12     131.143 -89.044   8.920  1.00 21.53           H
ATOM    139 HG21 VAL A  12     131.084 -91.999   8.958  1.00 30.90           H
ATOM    140 HG22 VAL A  12     131.317 -91.203   7.603  1.00 30.90           H
ATOM    141 HG23 VAL A  12     132.364 -92.304   8.067  1.00 30.90           H
ATOM    142  N   TYR A  13     134.116 -87.576   8.498  1.00  9.52           N
ANISOU  142  N   TYR A  13     1857    596   1166    162    255    216       N
ATOM    143  CA  TYR A  13     134.649 -86.388   9.143  1.00 10.50           C
ANISOU  143  CA  TYR A  13     1969    760   1259    193    251    200       C
ATOM    144  C   TYR A  13     133.495 -85.548   9.673  1.00  9.41           C
ANISOU  144  C   TYR A  13     1808    605   1161    158    325    232       C
ATOM    145  O   TYR A  13     132.352 -85.673   9.224  1.00  9.47           O
ANISOU  145  O   TYR A  13     1771    593   1234    103    366    264       O
ATOM    146  CB  TYR A  13     135.503 -85.561   8.167  1.00  9.42           C
ANISOU  146  CB  TYR A  13     1750    697   1134    195    186    162       C
ATOM    147  CG  TYR A  13     136.803 -86.233   7.785  1.00  8.72           C
ANISOU  147  CG  TYR A  13     1682    631    998    243    117    129       C
ATOM    148  CD1 TYR A  13     136.817 -87.324   6.931  1.00 10.12           C
ANISOU  148  CD1 TYR A  13     1865    790   1190    234     98    123       C
ATOM    149  CD2 TYR A  13     138.017 -85.773   8.281  1.00 11.07           C
ANISOU  149  CD2 TYR A  13     1996    971   1240    298     72    104       C
ATOM    150  CE1 TYR A  13     138.002 -87.945   6.582  1.00 11.68           C
ANISOU  150  CE1 TYR A  13     2083   1006   1350    285     44     93       C
ATOM    151  CE2 TYR A  13     139.205 -86.384   7.936  1.00 14.42           C
ANISOU  151  CE2 TYR A  13     2432   1419   1629    346     13     80       C
ATOM    152  CZ  TYR A  13     139.192 -87.469   7.088  1.00 14.20           C
ANISOU  152  CZ  TYR A  13     2408   1369   1618    343      2     74       C
ATOM    153  OH  TYR A  13     140.375 -88.086   6.745  1.00 19.31           O
ANISOU  153  OH  TYR A  13     3067   2036   2233    397    -50     50       O
ATOM    154  H   TYR A  13     133.641 -87.399   7.803  1.00 11.18           H
ATOM    155  HA  TYR A  13     135.207 -86.650   9.892  1.00 12.65           H
ATOM    156  HB2 TYR A  13     134.995 -85.412   7.354  1.00 11.36           H
ATOM    157  HB3 TYR A  13     135.718 -84.710   8.581  1.00 11.36           H
ATOM    158  HD1 TYR A  13     136.015 -87.648   6.590  1.00 12.19           H
ATOM    159  HD2 TYR A  13     138.028 -85.041   8.855  1.00 13.33           H
ATOM    160  HE1 TYR A  13     137.996 -88.677   6.009  1.00 14.07           H
ATOM    161  HE2 TYR A  13     140.010 -86.067   8.277  1.00 17.36           H
ATOM    162 HH   TYR A  13     140.224 -88.730   6.228  1.00 23.22           H
ATOM    163  N   VAL A  14     133.802 -84.693  10.646  1.00  9.47           N
ANISOU  163  N   VAL A  14     1846    625   1129    188    343    224       N
ATOM    164  CA  VAL A  14     132.818 -83.801  11.245  1.00  9.63           C
ANISOU  164  CA  VAL A  14     1851    628   1179    166    420    248       C
ATOM    165  C   VAL A  14     133.358 -82.379  11.180  1.00 11.22           C
ANISOU  165  C   VAL A  14     2004    879   1380    175    396    217       C
ATOM    166  O   VAL A  14     134.477 -82.110  11.630  1.00 12.15           O
ANISOU  166  O   VAL A  14     2162   1023   1430    216    349    184       O
ATOM    167  CB  VAL A  14     132.491 -84.197  12.699  1.00 13.48           C
ANISOU  167  CB  VAL A  14     2426   1084   1610    188    474    260       C
ATOM    168  CG1 VAL A  14     131.484 -83.230  13.304  1.00 16.61           C
ANISOU  168  CG1 VAL A  14     2794   1478   2038    168    552    273       C
ATOM    169  CG2 VAL A  14     131.949 -85.618  12.750  1.00 16.33           C
ANISOU  169  CG2 VAL A  14     2807   1422   1975    171    481    278       C
ATOM    170  H   VAL A  14     134.590 -84.612  10.982  1.00 11.36           H
ATOM    171  HA  VAL A  14     131.998 -83.838  10.729  1.00 11.51           H
ATOM    172  HB  VAL A  14     133.302 -84.163  13.230  1.00 16.22           H
ATOM    173 HG11 VAL A  14     131.296 -83.501  14.217  1.00 19.98           H
ATOM    174 HG12 VAL A  14     131.861 -82.336  13.296  1.00 19.98           H
ATOM    175 HG13 VAL A  14     130.670 -83.252  12.778  1.00 19.98           H
ATOM    176 HG21 VAL A  14     131.750 -85.847  13.671  1.00 19.64           H
ATOM    177 HG22 VAL A  14     131.142 -85.667  12.215  1.00 19.64           H
ATOM    178 HG23 VAL A  14     132.619 -86.224  12.396  1.00 19.64           H
ATOM    179  N   MET A  15     132.569 -81.478  10.608  1.00  9.04           N
ANISOU  179  N   MET A  15     1639    614   1180    135    427    232       N
ATOM    180  CA  MET A  15     132.935 -80.071  10.553  1.00  8.75           C
ANISOU  180  CA  MET A  15     1556    615   1152    139    415    207       C
ATOM    181  C   MET A  15     132.828 -79.450  11.939  1.00  9.19           C
ANISOU  181  C   MET A  15     1690    642   1161    167    474    204       C
ATOM    182  O   MET A  15     131.820 -79.623  12.630  1.00  9.66           O
ANISOU  182  O   MET A  15     1783    652   1233    160    560    237       O
ATOM    183  CB  MET A  15     132.021 -79.338   9.576  1.00  9.84           C
ANISOU  183  CB  MET A  15     1581    767   1392     88    437    232       C
ATOM    184  CG  MET A  15     132.367 -77.878   9.353  1.00 14.22           C
ANISOU  184  CG  MET A  15     2078   1359   1968     88    420    211       C
ATOM    185  SD  MET A  15     133.746 -77.681   8.218  1.00 22.79           S
ANISOU  185  SD  MET A  15     3106   2518   3034     90    303    169       S
ATOM    186  CE  MET A  15     133.699 -75.910   7.962  1.00 46.33           C
ANISOU  186  CE  MET A  15     6010   5527   6066     74    307    162       C
ATOM    187  H   MET A  15     131.811 -81.658  10.242  1.00 10.60           H
ATOM    188  HA  MET A  15     133.848 -79.989  10.235  1.00 10.26           H
ATOM    189  HB2 MET A  15     132.067 -79.785   8.716  1.00 11.86           H
ATOM    190  HB3 MET A  15     131.113 -79.376   9.915  1.00 11.86           H
ATOM    191  HG2 MET A  15     131.598 -77.422   8.977  1.00 17.12           H
ATOM    192  HG3 MET A  15     132.614 -77.476  10.201  1.00 17.12           H
ATOM    193  HE1 MET A  15     134.411 -75.661   7.351  1.00 55.64           H
ATOM    194  HE2 MET A  15     132.839 -75.668   7.585  1.00 55.64           H
ATOM    195  HE3 MET A  15     133.824 -75.465   8.815  1.00 55.64           H
ATOM    196  N   LEU A  16     133.864 -78.719  12.344  1.00 11.40           N
ANISOU  196  N   LEU A  16     1998    952   1382    195    430    164       N
ATOM    197  CA  LEU A  16     133.854 -78.073  13.644  1.00 11.38           C
ANISOU  197  CA  LEU A  16     2076    923   1324    218    480    153       C
ATOM    198  C   LEU A  16     132.874 -76.900  13.651  1.00 13.06           C
ANISOU  198  C   LEU A  16     2239   1117   1606    194    556    165       C
ATOM    199  O   LEU A  16     132.435 -76.435  12.595  1.00 18.49           O
ANISOU  199  O   LEU A  16     2820   1824   2380    163    550    179       O
ATOM    200  CB  LEU A  16     135.257 -77.592  14.009  1.00 10.36           C
ANISOU  200  CB  LEU A  16     1988    834   1115    247    402    108       C
ATOM    201  CG  LEU A  16     136.312 -78.682  14.222  1.00 12.32           C
ANISOU  201  CG  LEU A  16     2295   1099   1287    280    331     99       C
ATOM    202  CD1 LEU A  16     137.653 -78.064  14.588  1.00 14.01           C
ANISOU  202  CD1 LEU A  16     2537   1358   1430    304    254     62       C
ATOM    203  CD2 LEU A  16     135.882 -79.675  15.289  1.00 10.71           C
ANISOU  203  CD2 LEU A  16     2196    842   1031    299    384    125       C
ATOM    204  H   LEU A  16     134.579 -78.585  11.885  1.00 13.73           H
ATOM    205  HA  LEU A  16     133.567 -78.711  14.315  1.00 13.70           H
ATOM    206  HB2 LEU A  16     135.576 -77.017  13.297  1.00 12.48           H
ATOM    207  HB3 LEU A  16     135.199 -77.083  14.833  1.00 12.48           H
ATOM    208  HG  LEU A  16     136.428 -79.170  13.392  1.00 14.83           H
ATOM    209 HD11 LEU A  16     138.302 -78.773  14.717  1.00 16.87           H
ATOM    210 HD12 LEU A  16     137.938 -77.480  13.868  1.00 16.87           H
ATOM    211 HD13 LEU A  16     137.552 -77.555  15.408  1.00 16.87           H
ATOM    212 HD21 LEU A  16     136.575 -80.346  15.393  1.00 12.90           H
ATOM    213 HD22 LEU A  16     135.751 -79.202  16.126  1.00 12.90           H
ATOM    214 HD23 LEU A  16     135.052 -80.096  15.013  1.00 12.90           H
ATOM    215  N   PRO A  17     132.512 -76.405  14.835  1.00 14.25           N
ANISOU  215  N   PRO A  17     2466   1229   1718    210    630    163       N
ATOM    216  CA  PRO A  17     131.536 -75.313  14.903  1.00 14.01           C
ANISOU  216  CA  PRO A  17     2394   1173   1757    196    714    176       C
ATOM    217  C   PRO A  17     132.030 -74.070  14.182  1.00 18.54           C
ANISOU  217  C   PRO A  17     2891   1783   2369    184    665    148       C
ATOM    218  O   PRO A  17     133.233 -73.822  14.068  1.00 17.91           O
ANISOU  218  O   PRO A  17     2825   1744   2235    194    578    109       O
ATOM    219  CB  PRO A  17     131.383 -75.063  16.408  1.00 14.40           C
ANISOU  219  CB  PRO A  17     2564   1178   1729    222    790    164       C
ATOM    220  CG  PRO A  17     131.822 -76.330  17.053  1.00 20.65           C
ANISOU  220  CG  PRO A  17     3448   1962   2434    241    766    168       C
ATOM    221  CD  PRO A  17     132.902 -76.875  16.174  1.00 20.06           C
ANISOU  221  CD  PRO A  17     3335   1940   2348    242    647    152       C
ATOM    222  HA  PRO A  17     130.684 -75.591  14.530  1.00 16.86           H
ATOM    223  HB2 PRO A  17     131.951 -74.325  16.677  1.00 17.33           H
ATOM    224  HB3 PRO A  17     130.454 -74.876  16.616  1.00 17.33           H
ATOM    225  HG2 PRO A  17     132.167 -76.141  17.940  1.00 24.82           H
ATOM    226  HG3 PRO A  17     131.076 -76.948  17.101  1.00 24.82           H
ATOM    227  HD2 PRO A  17     133.762 -76.506  16.426  1.00 24.12           H
ATOM    228  HD3 PRO A  17     132.907 -77.845  16.205  1.00 24.12           H
ATOM    229  N   LEU A  18     131.072 -73.283  13.693  1.00 19.29           N
ANISOU  229  N   LEU A  18     2903   1864   2562    163    722    174       N
ATOM    230  CA  LEU A  18     131.402 -72.061  12.970  1.00 20.92           C
ANISOU  230  CA  LEU A  18     3032   2100   2818    149    683    156       C
ATOM    231  C   LEU A  18     132.189 -71.088  13.840  1.00 13.77           C
ANISOU  231  C   LEU A  18     2205   1187   1840    171    675    105       C
ATOM    232  O   LEU A  18     133.035 -70.344  13.331  1.00 12.29           O
ANISOU  232  O   LEU A  18     1981   1038   1651    162    601     76       O
ATOM    233  CB  LEU A  18     130.114 -71.406  12.470  1.00 33.29           C
ANISOU  233  CB  LEU A  18     4503   3641   4504    127    761    201       C
ATOM    234  CG  LEU A  18     130.235 -70.315  11.408  1.00 49.17           C
ANISOU  234  CG  LEU A  18     6406   5684   6593    103    718    202       C
ATOM    235  CD1 LEU A  18     130.722 -70.898  10.091  1.00 48.31           C
ANISOU  235  CD1 LEU A  18     6213   5636   6506     73    618    210       C
ATOM    236  CD2 LEU A  18     128.896 -69.617  11.228  1.00 65.36           C
ANISOU  236  CD2 LEU A  18     8371   7727   8737    101    784    230       C
ATOM    237  H   LEU A  18     130.229 -73.435  13.768  1.00 23.19           H
ATOM    238  HA  LEU A  18     131.946 -72.285  12.199  1.00 25.15           H
ATOM    239  HB2 LEU A  18     129.550 -72.101  12.097  1.00 39.99           H
ATOM    240  HB3 LEU A  18     129.665 -71.009  13.233  1.00 39.99           H
ATOM    241  HG  LEU A  18     130.882 -69.655  11.703  1.00 59.05           H
ATOM    242 HD11 LEU A  18     130.790 -70.185   9.436  1.00 58.02           H
ATOM    243 HD12 LEU A  18     131.592 -71.305  10.228  1.00 58.02           H
ATOM    244 HD13 LEU A  18     130.088 -71.566   9.788  1.00 58.02           H
ATOM    245 HD21 LEU A  18     128.236 -70.270  10.948  1.00 78.48           H
ATOM    246 HD22 LEU A  18     128.632 -69.219  12.072  1.00 78.48           H
ATOM    247 HD23 LEU A  18     128.988 -68.928  10.552  1.00 78.48           H
ATOM    248  N   ASP A  19     131.937 -71.087  15.149  1.00 15.07           N
ANISOU  248  N   ASP A  19     2481   1304   1940    195    749     95       N
ATOM    249  CA  ASP A  19     132.534 -70.128  16.068  1.00 23.37           C
ANISOU  249  CA  ASP A  19     3620   2340   2921    210    754     47       C
ATOM    250  C   ASP A  19     133.732 -70.701  16.821  1.00 18.99           C
ANISOU  250  C   ASP A  19     3172   1808   2237    226    681     11       C
ATOM    251  O   ASP A  19     134.130 -70.142  17.850  1.00 15.39           O
ANISOU  251  O   ASP A  19     2816   1330   1700    237    695    -25       O
ATOM    252  CB  ASP A  19     131.481 -69.637  17.063  1.00 29.88           C
ANISOU  252  CB  ASP A  19     4506   3095   3753    224    888     55       C
ATOM    253  CG  ASP A  19     130.889 -70.764  17.891  1.00 38.38           C
ANISOU  253  CG  ASP A  19     5658   4140   4784    240    956     82       C
ATOM    254  OD1 ASP A  19     131.236 -71.935  17.631  1.00 39.49           O
ANISOU  254  OD1 ASP A  19     5798   4309   4898    237    898     97       O
ATOM    255  OD2 ASP A  19     130.080 -70.484  18.801  1.00 40.72           O1+
ANISOU  255  OD2 ASP A  19     6002   4398   5071    243   1052     97       O1+
ATOM    256  H   ASP A  19     131.410 -71.647  15.534  1.00 18.13           H
ATOM    257  HA  ASP A  19     132.843 -69.362  15.561  1.00 28.09           H
ATOM    258  HB2 ASP A  19     131.891 -69.001  17.670  1.00 35.91           H
ATOM    259  HB3 ASP A  19     130.758 -69.212  16.575  1.00 35.91           H
ATOM    260  N   VAL A  20     134.325 -71.791  16.325  1.00 17.37           N
ANISOU  260  N   VAL A  20     2946   1644   2011    228    602     22       N
ATOM    261  CA  VAL A  20     135.397 -72.457  17.065  1.00 20.39           C
ANISOU  261  CA  VAL A  20     3425   2046   2277    249    537     -1       C
ATOM    262  C   VAL A  20     136.510 -71.472  17.403  1.00 13.82           C
ANISOU  262  C   VAL A  20     2630   1240   1382    247    469    -48       C
ATOM    263  O   VAL A  20     137.044 -71.477  18.519  1.00 11.67           O
ANISOU  263  O   VAL A  20     2471    958   1007    260    461    -71       O
ATOM    264  CB  VAL A  20     135.924 -73.671  16.274  1.00 16.46           C
ANISOU  264  CB  VAL A  20     2880   1589   1783    253    458     17       C
ATOM    265  CG1 VAL A  20     136.451 -73.255  14.906  1.00 15.36           C
ANISOU  265  CG1 VAL A  20     2622   1507   1709    234    379      9       C
ATOM    266  CG2 VAL A  20     136.995 -74.401  17.071  1.00 19.10           C
ANISOU  266  CG2 VAL A  20     3312   1940   2003    280    395      2       C
ATOM    267  H   VAL A  20     134.127 -72.159  15.574  1.00 20.90           H
ATOM    268  HA  VAL A  20     135.035 -72.788  17.902  1.00 24.52           H
ATOM    269  HB  VAL A  20     135.190 -74.289  16.131  1.00 19.80           H
ATOM    270 HG11 VAL A  20     136.773 -74.042  14.439  1.00 18.49           H
ATOM    271 HG12 VAL A  20     135.732 -72.842  14.402  1.00 18.49           H
ATOM    272 HG13 VAL A  20     137.177 -72.622  15.026  1.00 18.49           H
ATOM    273 HG21 VAL A  20     137.310 -75.159  16.554  1.00 22.96           H
ATOM    274 HG22 VAL A  20     137.728 -73.791  17.246  1.00 22.96           H
ATOM    275 HG23 VAL A  20     136.611 -74.707  17.907  1.00 22.96           H
ATOM    276  N   VAL A  21     136.879 -70.618  16.451  1.00 12.26           N
ANISOU  276  N   VAL A  21     2337   1077   1243    227    417    -61       N
ATOM    277  CA  VAL A  21     137.772 -69.490  16.698  1.00 11.35           C
ANISOU  277  CA  VAL A  21     2246    980   1086    216    363   -103       C
ATOM    278  C   VAL A  21     136.943 -68.216  16.635  1.00 11.11           C
ANISOU  278  C   VAL A  21     2189    905   1125    200    441   -110       C
ATOM    279  O   VAL A  21     136.120 -68.045  15.729  1.00 14.52           O
ANISOU  279  O   VAL A  21     2520   1332   1665    189    478    -80       O
ATOM    280  CB  VAL A  21     138.938 -69.441  15.689  1.00 11.60           C
ANISOU  280  CB  VAL A  21     2194   1087   1128    205    240   -112       C
ATOM    281  CG1 VAL A  21     139.837 -68.240  15.970  1.00 12.35           C
ANISOU  281  CG1 VAL A  21     2312   1199   1182    187    184   -152       C
ATOM    282  CG2 VAL A  21     139.746 -70.732  15.745  1.00 12.63           C
ANISOU  282  CG2 VAL A  21     2348   1256   1196    228    170   -103       C
ATOM    283  H   VAL A  21     136.617 -70.673  15.634  1.00 14.76           H
ATOM    284  HA  VAL A  21     138.145 -69.567  17.590  1.00 13.67           H
ATOM    285  HB  VAL A  21     138.579 -69.348  14.793  1.00 13.97           H
ATOM    286 HG11 VAL A  21     140.561 -68.230  15.324  1.00 14.87           H
ATOM    287 HG12 VAL A  21     139.312 -67.428  15.891  1.00 14.87           H
ATOM    288 HG13 VAL A  21     140.195 -68.317  16.868  1.00 14.87           H
ATOM    289 HG21 VAL A  21     140.472 -70.678  15.103  1.00 15.21           H
ATOM    290 HG22 VAL A  21     140.103 -70.842  16.640  1.00 15.21           H
ATOM    291 HG23 VAL A  21     139.166 -71.478  15.526  1.00 15.21           H
ATOM    292  N   SER A  22     137.165 -67.319  17.592  1.00 13.18           N
ANISOU  292  N   SER A  22     2544   1135   1327    198    463   -147       N
ATOM    293  CA  SER A  22     136.303 -66.157  17.737  1.00 13.74           C
ANISOU  293  CA  SER A  22     2614   1150   1458    191    555   -155       C
ATOM    294  C   SER A  22     136.540 -65.155  16.611  1.00 15.70           C
ANISOU  294  C   SER A  22     2747   1424   1793    166    505   -158       C
ATOM    295  O   SER A  22     137.543 -65.202  15.892  1.00 16.90           O
ANISOU  295  O   SER A  22     2843   1640   1939    150    395   -164       O
ATOM    296  CB  SER A  22     136.530 -65.479  19.089  1.00 13.05           C
ANISOU  296  CB  SER A  22     2665   1019   1273    193    589   -199       C
ATOM    297  OG  SER A  22     137.652 -64.619  19.045  1.00 13.50           O
ANISOU  297  OG  SER A  22     2740   1103   1288    170    498   -242       O
ATOM    298  H   SER A  22     137.804 -67.361  18.166  1.00 15.86           H
ATOM    299  HA  SER A  22     135.377 -66.443  17.695  1.00 16.54           H
ATOM    300  HB2 SER A  22     135.744 -64.960  19.317  1.00 15.70           H
ATOM    301  HB3 SER A  22     136.682 -66.161  19.761  1.00 15.70           H
ATOM    302  HG  SER A  22     138.342 -65.056  18.849  1.00 16.25           H
ATOM    303  N   VAL A  23     135.589 -64.230  16.467  1.00 13.72           N
ANISOU  303  N   VAL A  23     2463   1122   1627    163    593   -149       N
ATOM    304  CA  VAL A  23     135.676 -63.197  15.445  1.00 15.79           C
ANISOU  304  CA  VAL A  23     2620   1399   1979    139    558   -146       C
ATOM    305  C   VAL A  23     136.856 -62.260  15.663  1.00 13.64           C
ANISOU  305  C   VAL A  23     2392   1143   1647    118    476   -195       C
ATOM    306  O   VAL A  23     137.166 -61.456  14.780  1.00 14.03           O
ANISOU  306  O   VAL A  23     2355   1216   1759     94    425   -193       O
ATOM    307  CB  VAL A  23     134.359 -62.391  15.382  1.00 12.47           C
ANISOU  307  CB  VAL A  23     2164    911   1662    147    678   -123       C
ATOM    308  CG1 VAL A  23     133.206 -63.288  14.944  1.00 13.55           C
ANISOU  308  CG1 VAL A  23     2230   1043   1876    158    745    -63       C
ATOM    309  CG2 VAL A  23     134.055 -61.741  16.726  1.00 13.77           C
ANISOU  309  CG2 VAL A  23     2453   1013   1767    160    761   -155       C
ATOM    310  H   VAL A  23     134.881 -64.182  16.953  1.00 16.51           H
ATOM    311  HA  VAL A  23     135.799 -63.625  14.583  1.00 18.99           H
ATOM    312  HB  VAL A  23     134.454 -61.685  14.724  1.00 15.01           H
ATOM    313 HG11 VAL A  23     132.392 -62.762  14.912  1.00 16.31           H
ATOM    314 HG12 VAL A  23     133.403 -63.647  14.065  1.00 16.31           H
ATOM    315 HG13 VAL A  23     133.108 -64.011  15.583  1.00 16.31           H
ATOM    316 HG21 VAL A  23     133.225 -61.244  16.656  1.00 16.57           H
ATOM    317 HG22 VAL A  23     133.971 -62.433  17.400  1.00 16.57           H
ATOM    318 HG23 VAL A  23     134.782 -61.141  16.957  1.00 16.57           H
ATOM    319  N   ASP A  24     137.517 -62.339  16.821  1.00 15.33           N
ANISOU  319  N   ASP A  24     2738   1347   1740    123    459   -236       N
ATOM    320  CA  ASP A  24     138.734 -61.580  17.090  1.00 16.14           C
ANISOU  320  CA  ASP A  24     2888   1472   1773     96    367   -281       C
ATOM    321  C   ASP A  24     139.978 -62.468  17.085  1.00 14.49           C
ANISOU  321  C   ASP A  24     2688   1340   1478     93    246   -284       C
ATOM    322  O   ASP A  24     140.993 -62.112  17.694  1.00 19.28           O
ANISOU  322  O   ASP A  24     3367   1962   1994     75    175   -319       O
ATOM    323  CB  ASP A  24     138.616 -60.843  18.425  1.00 24.68           C
ANISOU  323  CB  ASP A  24     4119   2483   2777     96    430   -328       C
ATOM    324  CG  ASP A  24     137.566 -59.748  18.396  1.00 49.15           C
ANISOU  324  CG  ASP A  24     7197   5513   5966     98    536   -325       C
ATOM    325  OD1 ASP A  24     137.348 -59.156  17.317  1.00 57.29           O
ANISOU  325  OD1 ASP A  24     8119   6543   7104     88    529   -308       O
ATOM    326  OD2 ASP A  24     136.959 -59.479  19.453  1.00 63.06           O1+
ANISOU  326  OD2 ASP A  24     9027   7237   7695    106    613   -325       O1+
ATOM    327  H   ASP A  24     137.272 -62.836  17.478  1.00 18.44           H
ATOM    328  HA  ASP A  24     138.845 -60.914  16.394  1.00 19.42           H
ATOM    329  N   ASN A  25     139.908 -63.622  16.422  1.00 11.08           N
ANISOU  329  N   ASN A  25     2184    954   1074    109    223   -246       N
ATOM    330  CA  ASN A  25     141.060 -64.502  16.207  1.00 11.43           C
ANISOU  330  CA  ASN A  25     2213   1073   1058    112    112   -242       C
ATOM    331  C   ASN A  25     141.682 -64.954  17.527  1.00 14.71           C
ANISOU  331  C   ASN A  25     2765   1482   1341    124     89   -265       C
ATOM    332  O   ASN A  25     142.904 -64.946  17.704  1.00 14.57           O
ANISOU  332  O   ASN A  25     2767   1515   1254    112    -14   -280       O
ATOM    333  CB  ASN A  25     142.107 -63.831  15.318  1.00 12.50           C
ANISOU  333  CB  ASN A  25     2262   1272   1217     83      3   -250       C
ATOM    334  CG  ASN A  25     143.121 -64.818  14.779  1.00 11.67           C
ANISOU  334  CG  ASN A  25     2105   1248   1082     93    -98   -235       C
ATOM    335  OD1 ASN A  25     142.851 -66.019  14.699  1.00 11.19           O
ANISOU  335  OD1 ASN A  25     2040   1194   1017    122    -81   -211       O
ATOM    336  ND2 ASN A  25     144.298 -64.321  14.410  1.00 12.59           N
ANISOU  336  ND2 ASN A  25     2182   1423   1179     70   -201   -247       N
ATOM    337  H   ASN A  25     139.182 -63.926  16.076  1.00 13.35           H
ATOM    338  HA  ASN A  25     140.754 -65.297  15.744  1.00 13.77           H
ATOM    339  HB2 ASN A  25     141.662 -63.413  14.564  1.00 15.05           H
ATOM    340  HB3 ASN A  25     142.583 -63.163  15.837  1.00 15.05           H
ATOM    341 HD21 ASN A  25     144.451 -63.478  14.485  1.00 15.16           H
ATOM    342 HD22 ASN A  25     144.906 -64.842  14.098  1.00 15.16           H
ATOM    343  N   LYS A  26     140.824 -65.371  18.454  1.00 15.21           N
ANISOU  343  N   LYS A  26     2922   1487   1371    145    186   -263       N
ATOM    344  CA  LYS A  26     141.240 -65.963  19.717  1.00 18.09           C
ANISOU  344  CA  LYS A  26     3417   1844   1613    157    177   -274       C
ATOM    345  C   LYS A  26     140.523 -67.292  19.885  1.00 16.67           C
ANISOU  345  C   LYS A  26     3250   1649   1433    190    236   -237       C
ATOM    346  O   LYS A  26     139.366 -67.434  19.477  1.00 17.85           O
ANISOU  346  O   LYS A  26     3353   1763   1667    200    328   -213       O
ATOM    347  CB  LYS A  26     140.916 -65.051  20.913  1.00 19.78           C
ANISOU  347  CB  LYS A  26     3715   2008   1795    138    235   -292       C
ATOM    348  CG  LYS A  26     141.354 -63.605  20.757  1.00 23.80           C
ANISOU  348  CG  LYS A  26     4215   2510   2316    103    204   -329       C
ATOM    349  CD  LYS A  26     142.864 -63.450  20.819  1.00 29.01           C
ANISOU  349  CD  LYS A  26     4869   3236   2917     77     66   -340       C
ATOM    350  CE  LYS A  26     143.265 -61.985  20.686  1.00 38.19           C
ANISOU  350  CE  LYS A  26     6027   4389   4095     37     37   -376       C
ATOM    351  NZ  LYS A  26     144.736 -61.782  20.796  1.00 54.66           N1+
ANISOU  351  NZ  LYS A  26     8093   6543   6133      6    -92   -378       N1+
ATOM    352  H   LYS A  26     139.970 -65.318  18.369  1.00 18.30           H
ATOM    353  HA  LYS A  26     142.196 -66.126  19.701  1.00 21.76           H
ATOM    354  HB2 LYS A  26     139.956 -65.053  21.051  1.00 23.79           H
ATOM    355  HB3 LYS A  26     141.358 -65.407  21.700  1.00 23.79           H
ATOM    356  HG2 LYS A  26     141.051 -63.273  19.898  1.00 28.61           H
ATOM    357  HG3 LYS A  26     140.967 -63.077  21.474  1.00 28.61           H
ATOM    358  HD2 LYS A  26     143.188 -63.779  21.672  1.00 34.86           H
ATOM    359  HD3 LYS A  26     143.269 -63.945  20.090  1.00 34.86           H
ATOM    360  HE2 LYS A  26     142.980 -61.657  19.819  1.00 45.88           H
ATOM    361  HE3 LYS A  26     142.837 -61.475  21.392  1.00 45.88           H
ATOM    362  HZ1 LYS A  26     144.930 -60.917  20.714  1.00 65.64           H
ATOM    363  HZ2 LYS A  26     145.024 -62.069  21.588  1.00 65.64           H
ATOM    364  HZ3 LYS A  26     145.154 -62.235  20.154  1.00 65.64           H
ATOM    365  N   PHE A  27     141.207 -68.264  20.485  1.00 12.63           N
ANISOU  365  N   PHE A  27     2778   1170    851    202    177   -218       N
ATOM    366  CA  PHE A  27     140.608 -69.554  20.799  1.00 13.41           C
ANISOU  366  CA  PHE A  27     2904   1250    940    231    226   -182       C
ATOM    367  C   PHE A  27     140.246 -69.579  22.278  1.00 17.86           C
ANISOU  367  C   PHE A  27     3571   1769   1447    227    282   -176       C
ATOM    368  O   PHE A  27     141.129 -69.498  23.140  1.00 21.78           O
ANISOU  368  O   PHE A  27     4119   2284   1873    216    217   -184       O
ATOM    369  CB  PHE A  27     141.548 -70.709  20.457  1.00 13.64           C
ANISOU  369  CB  PHE A  27     2907   1336    940    251    129   -161       C
ATOM    370  CG  PHE A  27     140.952 -72.060  20.723  1.00 18.45           C
ANISOU  370  CG  PHE A  27     3548   1921   1541    280    177   -125       C
ATOM    371  CD1 PHE A  27     139.746 -72.421  20.144  1.00 19.45           C
ANISOU  371  CD1 PHE A  27     3645   2011   1735    290    270   -107       C
ATOM    372  CD2 PHE A  27     141.590 -72.967  21.553  1.00 20.63           C
ANISOU  372  CD2 PHE A  27     3873   2208   1756    294    129   -105       C
ATOM    373  CE1 PHE A  27     139.184 -73.661  20.387  1.00 21.41           C
ANISOU  373  CE1 PHE A  27     3924   2235   1977    311    314    -71       C
ATOM    374  CE2 PHE A  27     141.034 -74.212  21.798  1.00 23.91           C
ANISOU  374  CE2 PHE A  27     4323   2596   2167    319    172    -71       C
ATOM    375  CZ  PHE A  27     139.829 -74.558  21.215  1.00 23.59           C
ANISOU  375  CZ  PHE A  27     4263   2519   2180    327    265    -54       C
ATOM    376  H   PHE A  27     142.031 -68.197  20.722  1.00 15.20           H
ATOM    377  HA  PHE A  27     139.793 -69.663  20.284  1.00 16.14           H
ATOM    378  HB2 PHE A  27     141.772 -70.662  19.514  1.00 16.42           H
ATOM    379  HB3 PHE A  27     142.353 -70.627  20.992  1.00 16.42           H
ATOM    380  HD1 PHE A  27     139.307 -71.820  19.586  1.00 23.39           H
ATOM    381  HD2 PHE A  27     142.399 -72.739  21.949  1.00 24.80           H
ATOM    382  HE1 PHE A  27     138.375 -73.892  19.991  1.00 25.74           H
ATOM    383  HE2 PHE A  27     141.470 -74.814  22.357  1.00 28.74           H
ATOM    384  HZ  PHE A  27     139.455 -75.393  21.378  1.00 28.35           H
ATOM    385  N   GLU A  28     138.949 -69.702  22.566  1.00 20.32           N
ANISOU  385  N   GLU A  28     3904   2024   1793    236    400   -158       N
ATOM    386  CA  GLU A  28     138.442 -69.579  23.926  1.00 21.62           C
ANISOU  386  CA  GLU A  28     4163   2141   1910    231    467   -154       C
ATOM    387  C   GLU A  28     137.622 -70.787  24.362  1.00 20.47           C
ANISOU  387  C   GLU A  28     4052   1964   1762    253    535   -113       C
ATOM    388  O   GLU A  28     136.987 -70.736  25.422  1.00 18.89           O
ANISOU  388  O   GLU A  28     3924   1718   1534    251    608   -105       O
ATOM    389  CB  GLU A  28     137.589 -68.310  24.054  1.00 24.82           C
ANISOU  389  CB  GLU A  28     4568   2500   2362    216    558   -171       C
ATOM    390  CG  GLU A  28     138.249 -67.053  23.493  1.00 37.75           C
ANISOU  390  CG  GLU A  28     6165   4159   4018    193    502   -211       C
ATOM    391  CD  GLU A  28     137.302 -65.870  23.434  1.00 50.66           C
ANISOU  391  CD  GLU A  28     7784   5745   5721    184    598   -222       C
ATOM    392  OE1 GLU A  28     137.582 -64.848  24.096  1.00 55.87           O
ANISOU  392  OE1 GLU A  28     8498   6387   6345    163    595   -254       O
ATOM    393  OE2 GLU A  28     136.274 -65.965  22.729  1.00 55.68           O1+
ANISOU  393  OE2 GLU A  28     8348   6359   6448    197    675   -197       O1+
ATOM    394  H   GLU A  28     138.339 -69.858  21.981  1.00 24.44           H
ATOM    395  HA  GLU A  28     139.193 -69.495  24.534  1.00 25.99           H
ATOM    396  HB2 GLU A  28     136.756 -68.445  23.574  1.00 29.83           H
ATOM    397  HB3 GLU A  28     137.404 -68.152  24.993  1.00 29.83           H
ATOM    398  HG2 GLU A  28     138.998 -66.810  24.059  1.00 45.35           H
ATOM    399  HG3 GLU A  28     138.559 -67.235  22.592  1.00 45.35           H
ATOM    400  N   LYS A  29     137.624 -71.871  23.591  1.00 23.54           N
ANISOU  400  N   LYS A  29     4393   2374   2176    273    513    -87       N
ATOM    401  CA  LYS A  29     136.731 -73.001  23.817  1.00 24.38           C
ANISOU  401  CA  LYS A  29     4521   2446   2295    291    584    -46       C
ATOM    402  C   LYS A  29     137.513 -74.300  23.984  1.00 23.28           C
ANISOU  402  C   LYS A  29     4410   2334   2102    310    507    -27       C
ATOM    403  O   LYS A  29     137.075 -75.372  23.560  1.00 20.42           O
ANISOU  403  O   LYS A  29     4031   1963   1765    327    530      4       O
ATOM    404  CB  LYS A  29     135.726 -73.111  22.673  1.00 22.70           C
ANISOU  404  CB  LYS A  29     4219   2221   2185    294    654    -25       C
ATOM    405  CG  LYS A  29     134.874 -71.858  22.493  1.00 24.65           C
ANISOU  405  CG  LYS A  29     4423   2439   2504    277    736    -35       C
ATOM    406  CD  LYS A  29     134.257 -71.779  21.105  1.00 32.47           C
ANISOU  406  CD  LYS A  29     5295   3435   3608    276    765    -22       C
ATOM    407  CE  LYS A  29     132.880 -72.410  21.062  1.00 35.88           C
ANISOU  407  CE  LYS A  29     5700   3825   4106    279    873     28       C
ATOM    408  NZ  LYS A  29     131.883 -71.621  21.837  1.00 40.35           N1+
ANISOU  408  NZ  LYS A  29     6288   4343   4700    271    975     40       N1+
ATOM    409  H   LYS A  29     138.146 -71.976  22.916  1.00 28.29           H
ATOM    410  HA  LYS A  29     136.233 -72.848  24.635  1.00 29.30           H
ATOM    411  HB2 LYS A  29     136.208 -73.265  21.845  1.00 27.29           H
ATOM    412  HB3 LYS A  29     135.129 -73.855  22.849  1.00 27.29           H
ATOM    413  HG2 LYS A  29     134.155 -71.867  23.144  1.00 29.63           H
ATOM    414  HG3 LYS A  29     135.431 -71.074  22.621  1.00 29.63           H
ATOM    415  HD2 LYS A  29     134.171 -70.848  20.848  1.00 39.01           H
ATOM    416  HD3 LYS A  29     134.825 -72.249  20.476  1.00 39.01           H
ATOM    417  HE2 LYS A  29     132.580 -72.457  20.141  1.00 43.10           H
ATOM    418  HE3 LYS A  29     132.925 -73.300  21.445  1.00 43.10           H
ATOM    419  HZ1 LYS A  29     131.819 -70.799  21.501  1.00 48.47           H
ATOM    420  HZ2 LYS A  29     131.085 -72.013  21.794  1.00 48.47           H
ATOM    421  HZ3 LYS A  29     132.133 -71.566  22.689  1.00 48.47           H
ATOM    422  N   GLY A  30     138.678 -74.219  24.629  1.00 22.37           N
ANISOU  422  N   GLY A  30     4336   2249   1915    307    415    -45       N
ATOM    423  CA  GLY A  30     139.523 -75.395  24.766  1.00 23.76           C
ANISOU  423  CA  GLY A  30     4524   2453   2050    328    334    -26       C
ATOM    424  C   GLY A  30     138.827 -76.543  25.473  1.00 18.71           C
ANISOU  424  C   GLY A  30     3947   1770   1393    344    394      9       C
ATOM    425  O   GLY A  30     138.879 -77.691  25.022  1.00 20.82           O
ANISOU  425  O   GLY A  30     4194   2043   1673    366    374     35       O
ATOM    426  H   GLY A  30     138.993 -73.505  24.990  1.00 26.90           H
ATOM    427  HA2 GLY A  30     139.796 -75.699  23.886  1.00 28.56           H
ATOM    428  HA3 GLY A  30     140.318 -75.163  25.270  1.00 28.56           H
ATOM    429  N   ASP A  31     138.168 -76.251  26.595  1.00 23.66           N
ANISOU  429  N   ASP A  31     4648   2352   1989    332    468      9       N
ATOM    430  CA  ASP A  31     137.509 -77.303  27.363  1.00 22.60           C
ANISOU  430  CA  ASP A  31     4575   2176   1834    345    525     40       C
ATOM    431  C   ASP A  31     136.344 -77.902  26.588  1.00 17.72           C
ANISOU  431  C   ASP A  31     3913   1528   1293    354    608     69       C
ATOM    432  O   ASP A  31     136.192 -79.128  26.522  1.00 19.82           O
ANISOU  432  O   ASP A  31     4185   1785   1562    371    608     98       O
ATOM    433  CB  ASP A  31     137.026 -76.751  28.706  1.00 26.44           C
ANISOU  433  CB  ASP A  31     5149   2622   2274    329    590     30       C
ATOM    434  CG  ASP A  31     138.165 -76.457  29.663  1.00 43.89           C
ANISOU  434  CG  ASP A  31     7419   4859   4397    317    507      9       C
ATOM    435  OD1 ASP A  31     139.229 -77.098  29.538  1.00 50.77           O1+
ANISOU  435  OD1 ASP A  31     8276   5774   5241    328    408     16       O1+
ATOM    436  OD2 ASP A  31     137.993 -75.587  30.544  1.00 52.17           O
ANISOU  436  OD2 ASP A  31     8527   5887   5408    296    543    -12       O
ATOM    437  H   ASP A  31     138.088 -75.462  26.927  1.00 28.44           H
ATOM    438  HA  ASP A  31     138.147 -78.012  27.542  1.00 27.16           H
ATOM    439  HB2 ASP A  31     136.542 -75.925  28.552  1.00 31.77           H
ATOM    440  HB3 ASP A  31     136.443 -77.404  29.125  1.00 31.77           H
ATOM    441  N   GLU A  32     135.497 -77.049  26.012  1.00 16.20           N
ANISOU  441  N   GLU A  32     3670   1319   1167    341    682     63       N
ATOM    442  CA  GLU A  32     134.348 -77.533  25.254  1.00 23.54           C
ANISOU  442  CA  GLU A  32     4543   2222   2180    343    763     94       C
ATOM    443  C   GLU A  32     134.792 -78.394  24.079  1.00 14.97           C
ANISOU  443  C   GLU A  32     3396   1172   1121    355    701    109       C
ATOM    444  O   GLU A  32     134.277 -79.498  23.873  1.00 14.96           O
ANISOU  444  O   GLU A  32     3385   1153   1146    361    727    140       O
ATOM    445  CB  GLU A  32     133.510 -76.348  24.768  1.00 34.71           C
ANISOU  445  CB  GLU A  32     5899   3621   3670    327    840     86       C
ATOM    446  CG  GLU A  32     132.303 -76.734  23.921  1.00 54.96           C
ANISOU  446  CG  GLU A  32     8383   6163   6335    324    923    121       C
ATOM    447  CD  GLU A  32     131.482 -75.532  23.491  1.00 65.32           C
ANISOU  447  CD  GLU A  32     9628   7459   7732    309    997    118       C
ATOM    448  OE1 GLU A  32     132.033 -74.411  23.469  1.00 69.12           O
ANISOU  448  OE1 GLU A  32    10106   7959   8197    301    965     85       O
ATOM    449  OE2 GLU A  32     130.285 -75.707  23.177  1.00 66.04           O1+
ANISOU  449  OE2 GLU A  32     9661   7520   7912    306   1080    148       O1+
ATOM    450  H   GLU A  32     135.566 -76.192  26.045  1.00 19.49           H
ATOM    451  HA  GLU A  32     133.792 -78.078  25.834  1.00 28.30           H
ATOM    452  HB2 GLU A  32     133.184 -75.861  25.541  1.00 41.71           H
ATOM    453  HB3 GLU A  32     134.074 -75.770  24.231  1.00 41.71           H
ATOM    454  HG2 GLU A  32     132.609 -77.190  23.122  1.00 66.00           H
ATOM    455  HG3 GLU A  32     131.728 -77.321  24.438  1.00 66.00           H
ATOM    456  N   ILE A  33     135.751 -77.902  23.293  1.00 14.43           N
ANISOU  456  N   ILE A  33     3280   1153   1048    355    616     84       N
ATOM    457  CA  ILE A  33     136.184 -78.627  22.100  1.00 13.69           C
ANISOU  457  CA  ILE A  33     3126   1095    981    367    557     97       C
ATOM    458  C   ILE A  33     136.776 -79.976  22.485  1.00 14.07           C
ANISOU  458  C   ILE A  33     3217   1144    984    390    498    117       C
ATOM    459  O   ILE A  33     136.449 -81.008  21.889  1.00 18.15           O
ANISOU  459  O   ILE A  33     3707   1652   1538    396    504    147       O
ATOM    460  CB  ILE A  33     137.183 -77.776  21.293  1.00 14.28           C
ANISOU  460  CB  ILE A  33     3140   1227   1059    364    469     59       C
ATOM    461  CG1 ILE A  33     136.459 -76.612  20.604  1.00 19.13           C
ANISOU  461  CG1 ILE A  33     3666   1836   1767    338    521     44       C
ATOM    462  CG2 ILE A  33     137.939 -78.626  20.267  1.00 18.69           C
ANISOU  462  CG2 ILE A  33     3624   1827   1649    378    374     69       C
ATOM    463  CD1 ILE A  33     135.462 -77.030  19.525  1.00 23.14           C
ANISOU  463  CD1 ILE A  33     4068   2332   2393    322    564     77       C
ATOM    464  H   ILE A  33     136.162 -77.159  23.428  1.00 17.36           H
ATOM    465  HA  ILE A  33     135.412 -78.791  21.537  1.00 16.48           H
ATOM    466  HB  ILE A  33     137.831 -77.404  21.911  1.00 17.19           H
ATOM    467 HG12 ILE A  33     135.972 -76.110  21.276  1.00 23.00           H
ATOM    468 HG13 ILE A  33     137.121 -76.040  20.186  1.00 23.00           H
ATOM    469 HG21 ILE A  33     138.556 -78.058  19.780  1.00 22.47           H
ATOM    470 HG22 ILE A  33     138.427 -79.323  20.733  1.00 22.47           H
ATOM    471 HG23 ILE A  33     137.300 -79.023  19.655  1.00 22.47           H
ATOM    472 HD11 ILE A  33     135.055 -76.234  19.147  1.00 27.82           H
ATOM    473 HD12 ILE A  33     135.932 -77.521  18.834  1.00 27.82           H
ATOM    474 HD13 ILE A  33     134.781 -77.592  19.926  1.00 27.82           H
ATOM    475  N   ARG A  34     137.665 -79.989  23.479  1.00 17.92           N
ANISOU  475  N   ARG A  34     3765   1644   1400    399    437    102       N
ATOM    476  CA  ARG A  34     138.247 -81.247  23.934  1.00 16.85           C
ANISOU  476  CA  ARG A  34     3667   1510   1226    423    385    121       C
ATOM    477  C   ARG A  34     137.159 -82.254  24.277  1.00 17.06           C
ANISOU  477  C   ARG A  34     3726   1484   1271    423    468    154       C
ATOM    478  O   ARG A  34     137.226 -83.423  23.880  1.00 19.53           O
ANISOU  478  O   ARG A  34     4025   1795   1601    438    446    176       O
ATOM    479  CB  ARG A  34     139.153 -81.004  25.142  1.00 22.20           C
ANISOU  479  CB  ARG A  34     4406   2202   1827    424    329    106       C
ATOM    480  CG  ARG A  34     139.649 -82.282  25.802  1.00 25.31           C
ANISOU  480  CG  ARG A  34     4845   2591   2179    447    289    130       C
ATOM    481  CD  ARG A  34     140.673 -82.008  26.888  1.00 26.68           C
ANISOU  481  CD  ARG A  34     5066   2790   2280    443    223    119       C
ATOM    482  NE  ARG A  34     141.921 -81.468  26.349  1.00 25.43           N
ANISOU  482  NE  ARG A  34     4845   2693   2125    445    122     99       N
ATOM    483  CZ  ARG A  34     142.500 -80.336  26.742  1.00 23.96           C
ANISOU  483  CZ  ARG A  34     4660   2536   1910    420     86     72       C
ATOM    484  NH1 ARG A  34     141.966 -79.591  27.701  1.00 29.61           N1+
ANISOU  484  NH1 ARG A  34     5443   3221   2588    394    142     59       N1+
ATOM    485  NH2 ARG A  34     143.637 -79.950  26.177  1.00 24.39           N
ANISOU  485  NH2 ARG A  34     4644   2648   1976    420     -5     58       N
ATOM    486  H   ARG A  34     137.943 -79.292  23.901  1.00 21.55           H
ATOM    487  HA  ARG A  34     138.789 -81.621  23.221  1.00 20.27           H
ATOM    488  HB2 ARG A  34     139.929 -80.498  24.854  1.00 26.69           H
ATOM    489  HB3 ARG A  34     138.659 -80.499  25.807  1.00 26.69           H
ATOM    490  HG2 ARG A  34     138.898 -82.744  26.206  1.00 30.42           H
ATOM    491  HG3 ARG A  34     140.065 -82.846  25.131  1.00 30.42           H
ATOM    492  HD2 ARG A  34     140.309 -81.361  27.512  1.00 32.06           H
ATOM    493  HD3 ARG A  34     140.878 -82.837  27.349  1.00 32.06           H
ATOM    494  HE  ARG A  34     142.312 -81.917  25.728  1.00 30.57           H
ATOM    495 HH11 ARG A  34     141.230 -79.834  28.074  1.00 35.58           H
ATOM    496 HH12 ARG A  34     142.352 -78.863  27.946  1.00 35.58           H
ATOM    497 HH21 ARG A  34     143.992 -80.427  25.556  1.00 29.32           H
ATOM    498 HH22 ARG A  34     144.016 -79.220  26.429  1.00 29.32           H
ATOM    499  N   ALA A  35     136.143 -81.814  25.021  1.00 16.71           N
ANISOU  499  N   ALA A  35     3720   1400   1229    406    564    156       N
ATOM    500  CA  ALA A  35     135.050 -82.708  25.385  1.00 15.96           C
ANISOU  500  CA  ALA A  35     3645   1262   1159    402    646    186       C
ATOM    501  C   ALA A  35     134.252 -83.130  24.158  1.00 15.35           C
ANISOU  501  C   ALA A  35     3479   1182   1173    390    682    207       C
ATOM    502  O   ALA A  35     133.813 -84.281  24.063  1.00 15.50           O
ANISOU  502  O   ALA A  35     3488   1186   1214    389    695    232       O
ATOM    503  CB  ALA A  35     134.143 -82.032  26.411  1.00 23.54           C
ANISOU  503  CB  ALA A  35     4653   2182   2108    388    741    182       C
ATOM    504  H   ALA A  35     136.065 -81.012  25.323  1.00 20.10           H
ATOM    505  HA  ALA A  35     135.419 -83.508  25.792  1.00 19.12           H
ATOM    506  HB1 ALA A  35     133.422 -82.638  26.643  1.00 28.29           H
ATOM    507  HB2 ALA A  35     134.664 -81.819  27.201  1.00 28.29           H
ATOM    508  HB3 ALA A  35     133.781 -81.219  26.025  1.00 28.29           H
ATOM    509  N   GLN A  36     134.053 -82.215  23.207  1.00 15.41           N
ANISOU  509  N   GLN A  36     3414   1205   1235    376    694    197       N
ATOM    510  CA  GLN A  36     133.311 -82.570  22.002  1.00 18.53           C
ANISOU  510  CA  GLN A  36     3709   1603   1728    355    717    219       C
ATOM    511  C   GLN A  36     134.096 -83.557  21.147  1.00 17.51           C
ANISOU  511  C   GLN A  36     3549   1499   1605    366    626    226       C
ATOM    512  O   GLN A  36     133.529 -84.526  20.628  1.00 15.04           O
ANISOU  512  O   GLN A  36     3190   1178   1346    351    636    248       O
ATOM    513  CB  GLN A  36     132.969 -81.312  21.205  1.00 20.87           C
ANISOU  513  CB  GLN A  36     3931   1912   2088    336    745    210       C
ATOM    514  CG  GLN A  36     131.852 -80.476  21.821  1.00 21.91           C
ANISOU  514  CG  GLN A  36     4062   2012   2251    323    853    208       C
ATOM    515  CD  GLN A  36     131.576 -79.200  21.044  1.00 21.44           C
ANISOU  515  CD  GLN A  36     3926   1962   2259    307    879    199       C
ATOM    516  OE1 GLN A  36     132.462 -78.654  20.392  1.00 20.78           O
ANISOU  516  OE1 GLN A  36     3822   1908   2164    308    813    184       O
ATOM    517  NE2 GLN A  36     130.341 -78.718  21.115  1.00 24.83           N
ANISOU  517  NE2 GLN A  36     4302   2369   2764    293    971    209       N
ATOM    518  H   GLN A  36     134.331 -81.402  23.235  1.00 18.54           H
ATOM    519  HA  GLN A  36     132.478 -82.995  22.260  1.00 22.28           H
ATOM    520  HB2 GLN A  36     133.760 -80.753  21.148  1.00 25.10           H
ATOM    521  HB3 GLN A  36     132.687 -81.573  20.315  1.00 25.10           H
ATOM    522  HG2 GLN A  36     131.036 -81.001  21.836  1.00 26.34           H
ATOM    523  HG3 GLN A  36     132.104 -80.229  22.725  1.00 26.34           H
ATOM    524 HE21 GLN A  36     129.746 -79.127  21.583  1.00 29.85           H
ATOM    525 HE22 GLN A  36     130.136 -77.998  20.692  1.00 29.85           H
ATOM    526  N   LEU A  37     135.401 -83.335  20.989  1.00 16.31           N
ANISOU  526  N   LEU A  37     3416   1379   1400    392    535    207       N
ATOM    527  CA  LEU A  37     136.216 -84.287  20.243  1.00 16.07           C
ANISOU  527  CA  LEU A  37     3359   1371   1377    411    450    211       C
ATOM    528  C   LEU A  37     136.243 -85.646  20.926  1.00 18.11           C
ANISOU  528  C   LEU A  37     3671   1606   1603    426    446    227       C
ATOM    529  O   LEU A  37     136.306 -86.679  20.250  1.00 16.04           O
ANISOU  529  O   LEU A  37     3376   1343   1377    428    417    239       O
ATOM    530  CB  LEU A  37     137.634 -83.742  20.075  1.00 13.24           C
ANISOU  530  CB  LEU A  37     3004   1061    967    439    352    185       C
ATOM    531  CG  LEU A  37     137.727 -82.414  19.314  1.00 13.68           C
ANISOU  531  CG  LEU A  37     2984   1153   1062    420    340    158       C
ATOM    532  CD1 LEU A  37     139.161 -81.913  19.273  1.00 19.82           C
ANISOU  532  CD1 LEU A  37     3752   1989   1788    442    236    126       C
ATOM    533  CD2 LEU A  37     137.168 -82.550  17.907  1.00 12.69           C
ANISOU  533  CD2 LEU A  37     2744   1032   1045    395    346    162       C
ATOM    534  H   LEU A  37     135.829 -82.656  21.298  1.00 19.62           H
ATOM    535  HA  LEU A  37     135.833 -84.404  19.360  1.00 19.34           H
ATOM    536  HB2 LEU A  37     138.018 -83.603  20.954  1.00 15.94           H
ATOM    537  HB3 LEU A  37     138.160 -84.396  19.589  1.00 15.94           H
ATOM    538  HG  LEU A  37     137.196 -81.750  19.780  1.00 16.47           H
ATOM    539 HD11 LEU A  37     139.189 -81.074  18.787  1.00 23.83           H
ATOM    540 HD12 LEU A  37     139.475 -81.780  20.181  1.00 23.83           H
ATOM    541 HD13 LEU A  37     139.713 -82.573  18.825  1.00 23.83           H
ATOM    542 HD21 LEU A  37     137.242 -81.695  17.455  1.00 15.27           H
ATOM    543 HD22 LEU A  37     137.677 -83.223  17.429  1.00 15.27           H
ATOM    544 HD23 LEU A  37     136.237 -82.816  17.963  1.00 15.27           H
ATOM    545  N   LYS A  38     136.188 -85.669  22.260  1.00 18.23           N
ANISOU  545  N   LYS A  38     3770   1603   1555    433    474    228       N
ATOM    546  CA  LYS A  38     136.150 -86.943  22.970  1.00 18.75           C
ANISOU  546  CA  LYS A  38     3889   1644   1593    445    475    249       C
ATOM    547  C   LYS A  38     134.915 -87.743  22.584  1.00 15.16           C
ANISOU  547  C   LYS A  38     3396   1159   1205    416    541    276       C
ATOM    548  O   LYS A  38     134.983 -88.968  22.428  1.00 17.16           O
ANISOU  548  O   LYS A  38     3653   1400   1468    421    518    294       O
ATOM    549  CB  LYS A  38     136.194 -86.702  24.478  1.00 29.85           C
ANISOU  549  CB  LYS A  38     5386   3033   2923    451    499    248       C
ATOM    550  CG  LYS A  38     136.290 -87.974  25.306  1.00 32.20           C
ANISOU  550  CG  LYS A  38     5744   3308   3182    464    491    273       C
ATOM    551  CD  LYS A  38     137.083 -87.741  26.584  1.00 41.37           C
ANISOU  551  CD  LYS A  38     6986   4477   4258    479    454    266       C
ATOM    552  CE  LYS A  38     137.198 -89.010  27.416  1.00 54.70           C
ANISOU  552  CE  LYS A  38     8733   6143   5908    492    445    297       C
ATOM    553  NZ  LYS A  38     135.899 -89.396  28.034  1.00 70.10           N1+
ANISOU  553  NZ  LYS A  38    10716   8050   7866    470    543    319       N1+
ATOM    554  H   LYS A  38     136.171 -84.974  22.766  1.00 21.93           H
ATOM    555  HA  LYS A  38     136.932 -87.463  22.727  1.00 22.55           H
ATOM    556  HB2 LYS A  38     136.968 -86.156  24.685  1.00 35.87           H
ATOM    557  HB3 LYS A  38     135.385 -86.237  24.744  1.00 35.87           H
ATOM    558  HG2 LYS A  38     135.398 -88.267  25.550  1.00 38.69           H
ATOM    559  HG3 LYS A  38     136.740 -88.660  24.789  1.00 38.69           H
ATOM    560  HD2 LYS A  38     137.979 -87.447  26.355  1.00 49.70           H
ATOM    561  HD3 LYS A  38     136.635 -87.067  27.120  1.00 49.70           H
ATOM    562  HE2 LYS A  38     137.489 -89.739  26.845  1.00 65.69           H
ATOM    563  HE3 LYS A  38     137.841 -88.867  28.128  1.00 65.69           H
ATOM    564  HZ1 LYS A  38     135.291 -89.539  27.400  1.00 84.16           H
ATOM    565  HZ2 LYS A  38     136.000 -90.140  28.513  1.00 84.16           H
ATOM    566  HZ3 LYS A  38     135.612 -88.745  28.569  1.00 84.16           H
ATOM    567  N   LYS A  39     133.775 -87.071  22.414  1.00 15.05           N
ANISOU  567  N   LYS A  39     3340   1134   1244    384    621    280       N
ATOM    568  CA  LYS A  39     132.577 -87.765  21.955  1.00 15.98           C
ANISOU  568  CA  LYS A  39     3401   1234   1438    350    674    306       C
ATOM    569  C   LYS A  39     132.740 -88.279  20.530  1.00 15.04           C
ANISOU  569  C   LYS A  39     3200   1131   1384    335    621    308       C
ATOM    570  O   LYS A  39     132.190 -89.332  20.188  1.00 16.85           O
ANISOU  570  O   LYS A  39     3406   1343   1653    315    626    329       O
ATOM    571  CB  LYS A  39     131.362 -86.841  22.047  1.00 22.43           C
ANISOU  571  CB  LYS A  39     4174   2042   2306    321    764    310       C
ATOM    572  CG  LYS A  39     131.093 -86.288  23.447  1.00 32.65           C
ANISOU  572  CG  LYS A  39     5550   3313   3541    334    827    304       C
ATOM    573  CD  LYS A  39     130.764 -87.386  24.458  1.00 55.19           C
ANISOU  573  CD  LYS A  39     8473   6139   6357    338    852    328       C
ATOM    574  CE  LYS A  39     129.411 -88.030  24.186  1.00 72.43           C
ANISOU  574  CE  LYS A  39    10595   8307   8618    304    912    361       C
ATOM    575  NZ  LYS A  39     129.138 -89.159  25.117  1.00 80.17           N1+
ANISOU  575  NZ  LYS A  39    11641   9259   9559    306    931    388       N1+
ATOM    576  H   LYS A  39     133.672 -86.229  22.555  1.00 17.96           H
ATOM    577  HA  LYS A  39     132.416 -88.529  22.531  1.00 19.23           H
ATOM    578  HB2 LYS A  39     131.501 -86.086  21.454  1.00 26.96           H
ATOM    579  HB3 LYS A  39     130.575 -87.335  21.769  1.00 26.96           H
ATOM    580  HG2 LYS A  39     131.882 -85.818  23.759  1.00 39.23           H
ATOM    581  HG3 LYS A  39     130.337 -85.680  23.407  1.00 39.23           H
ATOM    582  HD2 LYS A  39     131.443 -88.077  24.408  1.00 66.28           H
ATOM    583  HD3 LYS A  39     130.742 -87.002  25.348  1.00 66.28           H
ATOM    584  HE2 LYS A  39     128.713 -87.367  24.301  1.00 86.97           H
ATOM    585  HE3 LYS A  39     129.399 -88.375  23.279  1.00 86.97           H
ATOM    586  HZ1 LYS A  39     129.140 -88.867  25.958  1.00 96.25           H
ATOM    587  HZ2 LYS A  39     128.343 -89.517  24.937  1.00 96.25           H
ATOM    588  HZ3 LYS A  39     129.764 -89.786  25.027  1.00 96.25           H
ATOM    589  N   LEU A  40     133.487 -87.560  19.687  1.00 13.79           N
ANISOU  589  N   LEU A  40     3000   1004   1237    344    568    286       N
ATOM    590  CA  LEU A  40     133.686 -88.012  18.313  1.00 13.56           C
ANISOU  590  CA  LEU A  40     2896    988   1267    331    516    284       C
ATOM    591  C   LEU A  40     134.572 -89.248  18.262  1.00 13.42           C
ANISOU  591  C   LEU A  40     2919    966   1215    362    451    284       C
ATOM    592  O   LEU A  40     134.290 -90.187  17.510  1.00 17.33           O
ANISOU  592  O   LEU A  40     3380   1447   1756    344    439    293       O
ATOM    593  CB  LEU A  40     134.284 -86.889  17.464  1.00 12.53           C
ANISOU  593  CB  LEU A  40     2711    892   1156    336    476    261       C
ATOM    594  CG  LEU A  40     133.435 -85.628  17.290  1.00 12.28           C
ANISOU  594  CG  LEU A  40     2624    866   1177    304    536    261       C
ATOM    595  CD1 LEU A  40     134.120 -84.658  16.341  1.00 11.59           C
ANISOU  595  CD1 LEU A  40     2481    810   1113    308    485    240       C
ATOM    596  CD2 LEU A  40     132.041 -85.965  16.789  1.00 12.33           C
ANISOU  596  CD2 LEU A  40     2556    860   1270    254    592    286       C
ATOM    597  H   LEU A  40     133.881 -86.821  19.884  1.00 16.31           H
ATOM    598  HA  LEU A  40     132.825 -88.247  17.933  1.00 16.32           H
ATOM    599  HB2 LEU A  40     135.122 -86.617  17.871  1.00 14.79           H
ATOM    600  HB3 LEU A  40     134.459 -87.241  16.578  1.00 14.79           H
ATOM    601  HG  LEU A  40     133.344 -85.189  18.151  1.00 14.79           H
ATOM    602 HD11 LEU A  40     134.236 -85.088  15.480  1.00 13.67           H
ATOM    603 HD12 LEU A  40     133.567 -83.867  16.245  1.00 13.67           H
ATOM    604 HD13 LEU A  40     134.984 -84.415  16.708  1.00 13.67           H
ATOM    605 HD21 LEU A  40     131.533 -85.145  16.691  1.00 14.55           H
ATOM    606 HD22 LEU A  40     132.114 -86.414  15.932  1.00 14.55           H
ATOM    607 HD23 LEU A  40     131.607 -86.548  17.431  1.00 14.55           H
ATOM    608  N   THR A  41     135.651 -89.269  19.047  1.00 17.27           N
ANISOU  608  N   THR A  41     3477   1463   1624    408    408    273       N
ATOM    609  CA  THR A  41     136.480 -90.469  19.120  1.00 19.42           C
ANISOU  609  CA  THR A  41     3784   1728   1865    442    351    276       C
ATOM    610  C   THR A  41     135.676 -91.652  19.641  1.00 17.59           C
ANISOU  610  C   THR A  41     3589   1454   1642    424    396    305       C
ATOM    611  O   THR A  41     135.813 -92.775  19.142  1.00 14.75           O
ANISOU  611  O   THR A  41     3223   1077   1304    427    370    313       O
ATOM    612  CB  THR A  41     137.701 -90.217  20.006  1.00 22.21           C
ANISOU  612  CB  THR A  41     4199   2103   2137    489    297    265       C
ATOM    613  OG1 THR A  41     137.278 -89.763  21.298  1.00 57.05           O
ANISOU  613  OG1 THR A  41     8677   6501   6500    482    347    273       O
ATOM    614  CG2 THR A  41     138.614 -89.174  19.375  1.00 16.79           C
ANISOU  614  CG2 THR A  41     3468   1465   1448    506    238    237       C
ATOM    615  H   THR A  41     135.919 -88.615  19.538  1.00 20.78           H
ATOM    616  HA  THR A  41     136.796 -90.689  18.230  1.00 23.35           H
ATOM    617  HB  THR A  41     138.202 -91.042  20.105  1.00 26.70           H
ATOM    618  HG1 THR A  41     136.790 -90.343  21.661  1.00 68.51           H
ATOM    619 HG21 THR A  41     139.385 -89.021  19.944  1.00 20.20           H
ATOM    620 HG22 THR A  41     138.918 -89.482  18.507  1.00 20.20           H
ATOM    621 HG23 THR A  41     138.134 -88.339  19.263  1.00 20.20           H
ATOM    622  N   GLU A  42     134.828 -91.419  20.646  1.00 19.08           N
ANISOU  622  N   GLU A  42     3816   1622   1812    406    464    321       N
ATOM    623  C   GLU A  42     133.031 -93.013  20.094  1.00 22.89           C
ANISOU  623  C   GLU A  42     4253   2052   2391    341    529    365       C
ATOM    624  O   GLU A  42     132.597 -94.168  20.161  1.00 24.20           O
ANISOU  624  O   GLU A  42     4435   2187   2574    327    537    388       O
ATOM    625  H   GLU A  42     134.724 -90.662  21.040  1.00 22.95           H
ATOM    626  HA  GLU A  42     134.545 -93.227  21.447  1.00 26.88           H
ATOM    627  CA AGLU A  42     133.980 -92.489  21.163  0.41 22.56           C
ANISOU  627  CA AGLU A  42     4285   2024   2262    387    509    352       C
ATOM    628  CB AGLU A  42     133.188 -91.990  22.374  0.41 23.34           C
ANISOU  628  CB AGLU A  42     4429   2107   2330    375    585    365       C
ATOM    629  CG AGLU A  42     132.229 -93.016  22.977  0.41 24.88           C
ANISOU  629  CG AGLU A  42     4651   2265   2536    352    636    400       C
ATOM    630  CD AGLU A  42     131.309 -92.415  24.024  0.41 21.80           C
ANISOU  630  CD AGLU A  42     4290   1862   2129    338    720    410       C
ATOM    631  OE1AGLU A  42     130.869 -93.158  24.926  0.41 22.82           O
ANISOU  631  OE1AGLU A  42     4473   1964   2233    335    753    437       O
ATOM    632  OE2AGLU A  42     131.022 -91.201  23.943  0.41 21.41           O1+
ANISOU  632  OE2AGLU A  42     4211   1830   2093    331    754    392       O1+
ATOM    633  HB2AGLU A  42     133.814 -91.731  23.068  0.41 28.05           H
ATOM    634  HB3AGLU A  42     132.663 -91.220  22.105  0.41 28.05           H
ATOM    635  HG2AGLU A  42     131.677 -93.386  22.270  0.41 29.90           H
ATOM    636  HG3AGLU A  42     132.744 -93.721  23.399  0.41 29.90           H
ATOM    637  CA BGLU A  42     133.984 -92.491  21.162  0.59 22.36           C
ANISOU  637  CA BGLU A  42     4260   1998   2237    387    509    352       C
ATOM    638  CB BGLU A  42     133.213 -91.999  22.387  0.59 23.22           C
ANISOU  638  CB BGLU A  42     4416   2092   2314    376    583    365       C
ATOM    639  CG BGLU A  42     134.102 -91.757  23.602  0.59 20.75           C
ANISOU  639  CG BGLU A  42     4193   1784   1908    415    560    357       C
ATOM    640  CD BGLU A  42     133.386 -91.039  24.731  0.59 20.33           C
ANISOU  640  CD BGLU A  42     4186   1718   1823    403    635    360       C
ATOM    641  OE1BGLU A  42     132.208 -90.661  24.556  0.59 21.71           O
ANISOU  641  OE1BGLU A  42     4316   1882   2051    370    709    368       O
ATOM    642  OE2BGLU A  42     134.007 -90.851  25.797  0.59 19.65           O1+
ANISOU  642  OE2BGLU A  42     4176   1631   1659    427    619    355       O1+
ATOM    643  HB2BGLU A  42     132.775 -91.162  22.167  0.59 27.91           H
ATOM    644  HB3BGLU A  42     132.551 -92.664  22.630  0.59 27.91           H
ATOM    645  HG2BGLU A  42     134.412 -92.611  23.940  0.59 24.95           H
ATOM    646  HG3BGLU A  42     134.859 -91.213  23.334  0.59 24.95           H
ATOM    647  N   ALA A  43     132.699 -92.187  19.105  1.00 19.23           N
ANISOU  647  N   ALA A  43     3709   1612   1986    315    533    352       N
ATOM    648  CA  ALA A  43     131.814 -92.591  18.022  1.00 16.30           C
ANISOU  648  CA  ALA A  43     3262   1233   1699    266    542    363       C
ATOM    649  C   ALA A  43     132.557 -93.171  16.823  1.00 16.59           C
ANISOU  649  C   ALA A  43     3271   1273   1758    272    473    346       C
ATOM    650  O   ALA A  43     131.919 -93.484  15.813  1.00 16.01           O
ANISOU  650  O   ALA A  43     3138   1194   1752    229    471    352       O
ATOM    651  CB  ALA A  43     130.966 -91.400  17.568  1.00 14.79           C
ANISOU  651  CB  ALA A  43     2991   1064   1566    229    584    362       C
ATOM    652  H   ALA A  43     132.979 -91.376  19.039  1.00 23.13           H
ATOM    653  HA  ALA A  43     131.210 -93.275  18.353  1.00 19.61           H
ATOM    654  HB1 ALA A  43     130.438 -91.085  18.318  1.00 17.80           H
ATOM    655  HB2 ALA A  43     131.555 -90.694  17.258  1.00 17.80           H
ATOM    656  HB3 ALA A  43     130.383 -91.685  16.847  1.00 17.80           H
ATOM    657  N   GLY A  44     133.878 -93.320  16.904  1.00 15.65           N
ANISOU  657  N   GLY A  44     3193   1167   1586    325    414    326       N
ATOM    658  CA  GLY A  44     134.648 -93.886  15.813  1.00 13.85           C
ANISOU  658  CA  GLY A  44     2942    942   1376    340    353    307       C
ATOM    659  C   GLY A  44     134.942 -92.943  14.668  1.00 14.44           C
ANISOU  659  C   GLY A  44     2945   1054   1488    332    323    281       C
ATOM    660  O   GLY A  44     135.375 -93.404  13.605  1.00 12.84           O
ANISOU  660  O   GLY A  44     2715    851   1311    334    281    265       O
ATOM    661  H   GLY A  44     134.350 -93.096  17.587  1.00 18.83           H
ATOM    662  HA2 GLY A  44     135.495 -94.204  16.161  1.00 16.37           H
ATOM    663  HA3 GLY A  44     134.167 -94.648  15.454  1.00 16.37           H
ATOM    664  N   VAL A  45     134.736 -91.636  14.848  1.00 13.37           N
ANISOU  664  N   VAL A  45     2780    945   1355    323    346    277       N
ATOM    665  CA  VAL A  45     134.923 -90.694  13.754  1.00 14.43           C
ANISOU  665  CA  VAL A  45     2841   1112   1530    310    320    257       C
ATOM    666  C   VAL A  45     136.388 -90.667  13.323  1.00 11.74           C
ANISOU  666  C   VAL A  45     2507    801   1154    364    244    228       C
ATOM    667  O   VAL A  45     137.307 -90.815  14.137  1.00 12.52           O
ANISOU  667  O   VAL A  45     2660    908   1187    414    215    223       O
ATOM    668  CB  VAL A  45     134.435 -89.297  14.174  1.00 12.73           C
ANISOU  668  CB  VAL A  45     2600    914   1321    294    364    260       C
ATOM    669  CG1 VAL A  45     134.903 -88.222  13.202  1.00 15.83           C
ANISOU  669  CG1 VAL A  45     2928   1343   1744    294    328    238       C
ATOM    670  CG2 VAL A  45     132.917 -89.288  14.269  1.00 13.16           C
ANISOU  670  CG2 VAL A  45     2617    949   1432    238    436    288       C
ATOM    671  H   VAL A  45     134.489 -91.277  15.590  1.00 16.09           H
ATOM    672  HA  VAL A  45     134.393 -90.982  12.995  1.00 17.37           H
ATOM    673  HB  VAL A  45     134.792 -89.086  15.051  1.00 15.32           H
ATOM    674 HG11 VAL A  45     134.575 -87.360  13.502  1.00 19.04           H
ATOM    675 HG12 VAL A  45     135.873 -88.218  13.179  1.00 19.04           H
ATOM    676 HG13 VAL A  45     134.553 -88.421  12.319  1.00 19.04           H
ATOM    677 HG21 VAL A  45     132.623 -88.402  14.534  1.00 15.84           H
ATOM    678 HG22 VAL A  45     132.546 -89.514  13.402  1.00 15.84           H
ATOM    679 HG23 VAL A  45     132.638 -89.941  14.930  1.00 15.84           H
ATOM    680  N   ASP A  46     136.603 -90.466  12.022  1.00 11.23           N
ANISOU  680  N   ASP A  46     2380    753   1135    353    210    209       N
ATOM    681  CA  ASP A  46     137.951 -90.477  11.465  1.00 11.01           C
ANISOU  681  CA  ASP A  46     2343    758   1082    404    139    179       C
ATOM    682  C   ASP A  46     138.660 -89.138  11.640  1.00 10.62           C
ANISOU  682  C   ASP A  46     2271    757   1007    431    108    163       C
ATOM    683  O   ASP A  46     139.874 -89.106  11.864  1.00 10.68           O
ANISOU  683  O   ASP A  46     2292    799    968    484     52    148       O
ATOM    684  CB  ASP A  46     137.899 -90.852   9.985  1.00 10.70           C
ANISOU  684  CB  ASP A  46     2253    715   1096    383    116    162       C
ATOM    685  CG  ASP A  46     137.409 -92.268   9.763  1.00 11.16           C
ANISOU  685  CG  ASP A  46     2343    724   1171    362    133    173       C
ATOM    686  OD1 ASP A  46     136.184 -92.466   9.622  1.00 11.24           O
ANISOU  686  OD1 ASP A  46     2342    705   1226    301    178    195       O
ATOM    687  OD2 ASP A  46     138.252 -93.186   9.749  1.00 11.48           O1+
ANISOU  687  OD2 ASP A  46     2420    759   1183    407    100    160       O1+
ATOM    688  H   ASP A  46     135.984 -90.322  11.443  1.00 13.24           H
ATOM    689  HA  ASP A  46     138.474 -91.152  11.925  1.00 12.97           H
ATOM    690  HB2 ASP A  46     137.294 -90.249   9.526  1.00 12.59           H
ATOM    691  HB3 ASP A  46     138.790 -90.780   9.608  1.00 12.59           H
ATOM    692  N   GLY A  47     137.940 -88.029  11.527  1.00 10.77           N
ANISOU  692  N   GLY A  47     2249    784   1061    392    142    168       N
ATOM    693  CA  GLY A  47     138.586 -86.736  11.628  1.00 13.00           C
ANISOU  693  CA  GLY A  47     2484   1129   1325    401    111    143       C
ATOM    694  C   GLY A  47     137.582 -85.607  11.684  1.00  9.70           C
ANISOU  694  C   GLY A  47     2020    714    950    350    166    150       C
ATOM    695  O   GLY A  47     136.376 -85.824  11.809  1.00 11.30           O
ANISOU  695  O   GLY A  47     2231    872   1192    313    233    180       O
ATOM    696  H   GLY A  47     137.091 -88.001  11.395  1.00 12.98           H
ATOM    697  HA2 GLY A  47     139.130 -86.706  12.430  1.00 15.64           H
ATOM    698  HA3 GLY A  47     139.161 -86.600  10.858  1.00 15.64           H
ATOM    699  N   VAL A  48     138.105 -84.383  11.601  1.00  9.36           N
ANISOU  699  N   VAL A  48     1928    726    902    351    137    125       N
ATOM    700  CA  VAL A  48     137.286 -83.181  11.612  1.00 10.92           C
ANISOU  700  CA  VAL A  48     2076    929   1143    309    185    128       C
ATOM    701  C   VAL A  48     137.753 -82.255  10.496  1.00 11.69           C
ANISOU  701  C   VAL A  48     2069   1090   1281    290    134    101       C
ATOM    702  O   VAL A  48     138.804 -82.455   9.884  1.00  8.35           O
ANISOU  702  O   VAL A  48     1618    711    841    313     64     78       O
ATOM    703  CB  VAL A  48     137.324 -82.449  12.973  1.00 11.47           C
ANISOU  703  CB  VAL A  48     2215    987   1156    326    217    127       C
ATOM    704  CG1 VAL A  48     136.854 -83.370  14.087  1.00 12.42           C
ANISOU  704  CG1 VAL A  48     2441   1046   1230    343    269    157       C
ATOM    705  CG2 VAL A  48     138.720 -81.917  13.271  1.00 10.60           C
ANISOU  705  CG2 VAL A  48     2118    929    981    362    140     96       C
ATOM    706  H   VAL A  48     138.948 -84.225  11.536  1.00 10.99           H
ATOM    707  HA  VAL A  48     136.365 -83.426  11.430  1.00 13.15           H
ATOM    708  HB  VAL A  48     136.718 -81.692  12.939  1.00 13.81           H
ATOM    709 HG11 VAL A  48     136.887 -82.890  14.928  1.00 14.95           H
ATOM    710 HG12 VAL A  48     135.945 -83.651  13.901  1.00 14.95           H
ATOM    711 HG13 VAL A  48     137.439 -84.144  14.123  1.00 14.95           H
ATOM    712 HG21 VAL A  48     138.708 -81.465  14.130  1.00 12.77           H
ATOM    713 HG22 VAL A  48     139.342 -82.660  13.296  1.00 12.77           H
ATOM    714 HG23 VAL A  48     138.975 -81.294  12.573  1.00 12.77           H
ATOM    715  N   MET A  49     136.948 -81.223  10.248  1.00 12.22           N
ANISOU  715  N   MET A  49     2076   1161   1406    250    174    108       N
ATOM    716  C   MET A  49     136.973 -78.847   9.788  1.00  8.50           C
ANISOU  716  C   MET A  49     1493    748    989    214    166     86       C
ATOM    717  O   MET A  49     136.063 -78.654  10.599  1.00  8.31           O
ANISOU  717  O   MET A  49     1510    676    971    207    242    106       O
ATOM    718  CA AMET A  49     137.233 -80.234   9.218  0.50 10.50           C
ANISOU  718  CA AMET A  49     1757   1000   1234    224    134     90       C
ATOM    719  CB AMET A  49     136.378 -80.468   7.966  0.50 11.87           C
ANISOU  719  CB AMET A  49     1847   1175   1490    174    146    109       C
ATOM    720  CG AMET A  49     136.823 -79.677   6.746  0.50 13.69           C
ANISOU  720  CG AMET A  49     1974   1468   1758    149     91     92       C
ATOM    721  SD AMET A  49     136.024 -80.236   5.227  0.50 17.05           S
ANISOU  721  SD AMET A  49     2318   1900   2259     91     87    112       S
ATOM    722  CE AMET A  49     134.395 -79.517   5.423  0.50 17.87           C
ANISOU  722  CE AMET A  49     2380   1965   2444     41    170    160       C
ATOM    723  H  AMET A  49     136.216 -81.073  10.673  0.50 14.71           H
ATOM    724  HA AMET A  49     138.166 -80.302   8.963  0.50 12.65           H
ATOM    725  HB2AMET A  49     136.414 -81.410   7.737  0.50 14.30           H
ATOM    726  HB3AMET A  49     135.462 -80.215   8.164  0.50 14.30           H
ATOM    727  HG2AMET A  49     136.600 -78.742   6.876  0.50 16.47           H
ATOM    728  HG3AMET A  49     137.781 -79.778   6.636  0.50 16.47           H
ATOM    729  HE1AMET A  49     133.853 -79.749   4.653  0.50 21.49           H
ATOM    730  HE2AMET A  49     133.990 -79.868   6.231  0.50 21.49           H
ATOM    731  HE3AMET A  49     134.481 -78.553   5.488  0.50 21.49           H
ATOM    732  CA BMET A  49     137.211 -80.234   9.212  0.50 10.52           C
ANISOU  732  CA BMET A  49     1759   1002   1237    224    135     91       C
ATOM    733  CB BMET A  49     136.312 -80.468   7.990  0.50 11.90           C
ANISOU  733  CB BMET A  49     1852   1175   1495    173    150    111       C
ATOM    734  CG BMET A  49     136.419 -79.409   6.900  0.50 13.70           C
ANISOU  734  CG BMET A  49     1970   1458   1776    139    116    101       C
ATOM    735  SD BMET A  49     135.279 -79.719   5.534  0.50 16.54           S
ANISOU  735  SD BMET A  49     2242   1816   2228     72    131    133       S
ATOM    736  CE BMET A  49     136.079 -81.102   4.729  0.50 18.28           C
ANISOU  736  CE BMET A  49     2483   2052   2413     86     71    110       C
ATOM    737  H  BMET A  49     136.221 -81.073  10.682  0.50 14.71           H
ATOM    738  HA BMET A  49     138.136 -80.308   8.927  0.50 12.68           H
ATOM    739  HB2BMET A  49     136.548 -81.321   7.593  0.50 14.33           H
ATOM    740  HB3BMET A  49     135.389 -80.491   8.286  0.50 14.33           H
ATOM    741  HG2BMET A  49     136.208 -78.541   7.279  0.50 16.49           H
ATOM    742  HG3BMET A  49     137.322 -79.408   6.546  0.50 16.49           H
ATOM    743  HE1BMET A  49     135.550 -81.368   3.960  0.50 21.99           H
ATOM    744  HE2BMET A  49     136.965 -80.831   4.443  0.50 21.99           H
ATOM    745  HE3BMET A  49     136.144 -81.838   5.357  0.50 21.99           H
ATOM    746  N   ILE A  50     137.784 -77.880   9.363  1.00 10.79           N
ANISOU  746  N   ILE A  50     1730   1092   1277    213    111     60       N
ATOM    747  CA  ILE A  50     137.719 -76.529   9.913  1.00  9.94           C
ANISOU  747  CA  ILE A  50     1621    984   1170    205    132     49       C
ATOM    748  C   ILE A  50     137.994 -75.502   8.820  1.00  8.36           C
ANISOU  748  C   ILE A  50     1315    837   1025    176     89     38       C
ATOM    749  O   ILE A  50     138.869 -75.696   7.970  1.00  8.32           O
ANISOU  749  O   ILE A  50     1261    886   1014    178     17     24       O
ATOM    750  CB  ILE A  50     138.716 -76.362  11.082  1.00 12.47           C
ANISOU  750  CB  ILE A  50     2033   1310   1396    244    102     24       C
ATOM    751  CG1 ILE A  50     138.571 -74.980  11.726  1.00 14.75           C
ANISOU  751  CG1 ILE A  50     2337   1588   1680    232    131      9       C
ATOM    752  CG2 ILE A  50     140.147 -76.591  10.602  1.00 13.14           C
ANISOU  752  CG2 ILE A  50     2095   1458   1441    266      2      1       C
ATOM    753  CD1 ILE A  50     139.382 -74.801  12.999  1.00 14.79           C
ANISOU  753  CD1 ILE A  50     2446   1589   1586    260    110    -14       C
ATOM    754  H   ILE A  50     138.383 -77.982   8.755  1.00 12.99           H
ATOM    755  HA  ILE A  50     136.826 -76.370  10.256  1.00 11.97           H
ATOM    756  HB  ILE A  50     138.510 -77.032  11.753  1.00 15.01           H
ATOM    757 HG12 ILE A  50     138.865 -74.308  11.091  1.00 17.75           H
ATOM    758 HG13 ILE A  50     137.637 -74.835  11.947  1.00 17.75           H
ATOM    759 HG21 ILE A  50     140.752 -76.482  11.351  1.00 15.82           H
ATOM    760 HG22 ILE A  50     140.220 -77.490  10.245  1.00 15.82           H
ATOM    761 HG23 ILE A  50     140.354 -75.943   9.910  1.00 15.82           H
ATOM    762 HD11 ILE A  50     140.322 -74.929  12.795  1.00 17.80           H
ATOM    763 HD12 ILE A  50     139.237 -73.905  13.343  1.00 17.80           H
ATOM    764 HD13 ILE A  50     139.092 -75.457  13.652  1.00 17.80           H
ATOM    765  N   ASP A  51     137.239 -74.404   8.850  1.00  9.97           N
ANISOU  765  N   ASP A  51     1483   1024   1283    149    137     48       N
ATOM    766  CA  ASP A  51     137.550 -73.230   8.046  1.00 10.07           C
ANISOU  766  CA  ASP A  51     1407   1078   1339    123     99     39       C
ATOM    767  C   ASP A  51     138.706 -72.468   8.683  1.00  8.30           C
ANISOU  767  C   ASP A  51     1225    880   1050    143     49      2       C
ATOM    768  O   ASP A  51     138.709 -72.233   9.895  1.00  8.92           O
ANISOU  768  O   ASP A  51     1393    922   1076    163     82    -10       O
ATOM    769  CB  ASP A  51     136.325 -72.318   7.930  1.00 18.17           C
ANISOU  769  CB  ASP A  51     2385   2069   2449     93    171     66       C
ATOM    770  CG  ASP A  51     135.319 -72.805   6.897  1.00 23.61           C
ANISOU  770  CG  ASP A  51     2993   2756   3220     57    194    107       C
ATOM    771  OD1 ASP A  51     135.617 -72.735   5.685  1.00 27.17           O
ANISOU  771  OD1 ASP A  51     3360   3258   3706     30    136    109       O
ATOM    772  OD2 ASP A  51     134.228 -73.256   7.298  1.00 25.76           O1+
ANISOU  772  OD2 ASP A  51     3288   2979   3522     52    268    138       O1+
ATOM    773  H   ASP A  51     136.535 -74.316   9.335  1.00 12.02           H
ATOM    774  HA  ASP A  51     137.815 -73.506   7.154  1.00 12.13           H
ATOM    775  HB2 ASP A  51     135.878 -72.282   8.790  1.00 21.85           H
ATOM    776  HB3 ASP A  51     136.616 -71.431   7.670  1.00 21.85           H
ATOM    777  N   VAL A  52     139.689 -72.084   7.870  1.00  8.47           N
ANISOU  777  N   VAL A  52     1182    966   1071    135    -31    -14       N
ATOM    778  CA  VAL A  52     140.830 -71.296   8.327  1.00  7.00           C
ANISOU  778  CA  VAL A  52     1019    812    830    145    -90    -44       C
ATOM    779  C   VAL A  52     140.690 -69.922   7.684  1.00  7.66           C
ANISOU  779  C   VAL A  52     1022    911    976    107    -96    -44       C
ATOM    780  O   VAL A  52     141.104 -69.711   6.538  1.00  9.71           O
ANISOU  780  O   VAL A  52     1191   1227   1273     86   -149    -40       O
ATOM    781  CB  VAL A  52     142.168 -71.958   7.979  1.00  9.23           C
ANISOU  781  CB  VAL A  52     1290   1156   1059    168   -178    -58       C
ATOM    782  CG1 VAL A  52     143.317 -71.176   8.582  1.00 10.05           C
ANISOU  782  CG1 VAL A  52     1422   1292   1104    175   -239    -84       C
ATOM    783  CG2 VAL A  52     142.199 -73.396   8.479  1.00 12.44           C
ANISOU  783  CG2 VAL A  52     1769   1541   1418    207   -167    -52       C
ATOM    784  H   VAL A  52     139.716 -72.272   7.031  1.00 10.22           H
ATOM    785  HA  VAL A  52     140.783 -71.189   9.290  1.00  8.45           H
ATOM    786  HB  VAL A  52     142.280 -71.968   7.016  1.00 11.12           H
ATOM    787 HG11 VAL A  52     144.151 -71.612   8.350  1.00 12.10           H
ATOM    788 HG12 VAL A  52     143.304 -70.273   8.227  1.00 12.10           H
ATOM    789 HG13 VAL A  52     143.211 -71.154   9.546  1.00 12.10           H
ATOM    790 HG21 VAL A  52     143.054 -73.792   8.247  1.00 14.98           H
ATOM    791 HG22 VAL A  52     142.083 -73.398   9.442  1.00 14.98           H
ATOM    792 HG23 VAL A  52     141.479 -73.892   8.058  1.00 14.98           H
ATOM    793  N   TRP A  53     140.119 -68.976   8.428  1.00 11.03           N
ANISOU  793  N   TRP A  53     1487   1288   1415     99    -41    -48       N
ATOM    794  CA  TRP A  53     139.589 -67.750   7.841  1.00  9.39           C
ANISOU  794  CA  TRP A  53     1206   1074   1288     65    -21    -37       C
ATOM    795  C   TRP A  53     140.704 -66.761   7.524  1.00  9.03           C
ANISOU  795  C   TRP A  53     1126   1078   1228     48   -100    -60       C
ATOM    796  O   TRP A  53     141.434 -66.317   8.417  1.00  8.27           O
ANISOU  796  O   TRP A  53     1101    977   1065     57   -125    -90       O
ATOM    797  CB  TRP A  53     138.560 -67.121   8.776  1.00  8.40           C
ANISOU  797  CB  TRP A  53     1138    870   1182     68     76    -33       C
ATOM    798  CG  TRP A  53     137.338 -67.959   8.924  1.00  8.32           C
ANISOU  798  CG  TRP A  53     1139    815   1207     77    159     -1       C
ATOM    799  CD1 TRP A  53     136.963 -68.672  10.020  1.00  8.59           C
ANISOU  799  CD1 TRP A  53     1273    803   1189    104    216     -3       C
ATOM    800  CD2 TRP A  53     136.330 -68.189   7.930  1.00  6.81           C
ANISOU  800  CD2 TRP A  53      854    623   1110     52    190     43       C
ATOM    801  NE1 TRP A  53     135.782 -69.330   9.777  1.00  7.53           N
ANISOU  801  NE1 TRP A  53     1111    638   1113     99    284     37       N
ATOM    802  CE2 TRP A  53     135.372 -69.048   8.500  1.00  8.30           C
ANISOU  802  CE2 TRP A  53     1089    763   1301     66    267     66       C
ATOM    803  CE3 TRP A  53     136.146 -67.749   6.617  1.00  7.69           C
ANISOU  803  CE3 TRP A  53      847    772   1301     17    158     68       C
ATOM    804  CZ2 TRP A  53     134.244 -69.477   7.803  1.00  7.94           C
ANISOU  804  CZ2 TRP A  53      974    705   1337     43    310    114       C
ATOM    805  CZ3 TRP A  53     135.028 -68.174   5.925  1.00 10.56           C
ANISOU  805  CZ3 TRP A  53     1144   1125   1743     -6    199    114       C
ATOM    806  CH2 TRP A  53     134.090 -69.030   6.518  1.00 12.76           C
ANISOU  806  CH2 TRP A  53     1469   1354   2024      7    272    137       C
ATOM    807  H   TRP A  53     140.026 -69.022   9.281  1.00 13.28           H
ATOM    808  HA  TRP A  53     139.140 -67.969   7.009  1.00 11.31           H
ATOM    809  HB2 TRP A  53     138.956 -67.010   9.655  1.00 10.12           H
ATOM    810  HB3 TRP A  53     138.293 -66.260   8.420  1.00 10.12           H
ATOM    811  HD1 TRP A  53     137.437 -68.709  10.819  1.00 10.36           H
ATOM    812  HE1 TRP A  53     135.366 -69.834  10.336  1.00  8.97           H
ATOM    813  HE3 TRP A  53     136.764 -67.181   6.216  1.00  9.27           H
ATOM    814  HZ2 TRP A  53     133.621 -70.045   8.195  1.00  9.58           H
ATOM    815  HZ3 TRP A  53     134.895 -67.887   5.050  1.00 12.72           H
ATOM    816 HH2  TRP A  53     133.346 -69.299   6.029  1.00 15.36           H
ATOM    817  N   TRP A  54     140.821 -66.420   6.240  1.00  6.82           N
ANISOU  817  N   TRP A  54      736    847   1009     18   -141    -43       N
ATOM    818  CA  TRP A  54     141.736 -65.372   5.804  1.00  7.00           C
ANISOU  818  CA  TRP A  54      710    915   1034     -6   -209    -56       C
ATOM    819  C   TRP A  54     141.496 -64.078   6.573  1.00  6.19           C
ANISOU  819  C   TRP A  54      652    760    941    -17   -175    -71       C
ATOM    820  O   TRP A  54     142.447 -63.395   6.975  1.00  6.88           O
ANISOU  820  O   TRP A  54      768    864    982    -25   -228    -98       O
ATOM    821  CB  TRP A  54     141.548 -65.156   4.303  1.00  5.32           C
ANISOU  821  CB  TRP A  54      373    750    899    -41   -236    -27       C
ATOM    822  CG  TRP A  54     142.486 -64.194   3.662  1.00  5.17           C
ANISOU  822  CG  TRP A  54      347    788    828    -60   -249    -28       C
ATOM    823  CD1 TRP A  54     143.763 -63.902   4.041  1.00  8.24           C
ANISOU  823  CD1 TRP A  54      767   1215   1149    -59   -287    -43       C
ATOM    824  CD2 TRP A  54     142.216 -63.398   2.510  1.00  4.89           C
ANISOU  824  CD2 TRP A  54      296    779    783    -77   -200    -19       C
ATOM    825  NE1 TRP A  54     144.306 -62.970   3.191  1.00  5.94           N
ANISOU  825  NE1 TRP A  54      461    968    828    -75   -254    -38       N
ATOM    826  CE2 TRP A  54     143.373 -62.645   2.241  1.00  5.05           C
ANISOU  826  CE2 TRP A  54      320    830    768    -81   -224    -31       C
ATOM    827  CE3 TRP A  54     141.105 -63.248   1.677  1.00  4.82           C
ANISOU  827  CE3 TRP A  54      274    738    821    -85   -162      3       C
ATOM    828  CZ2 TRP A  54     143.450 -61.756   1.179  1.00  7.16           C
ANISOU  828  CZ2 TRP A  54      573   1085   1063    -91   -219    -22       C
ATOM    829  CZ3 TRP A  54     141.183 -62.369   0.626  1.00  6.80           C
ANISOU  829  CZ3 TRP A  54      517    977   1089    -95   -164     19       C
ATOM    830  CH2 TRP A  54     142.348 -61.633   0.382  1.00  8.80           C
ANISOU  830  CH2 TRP A  54      771   1257   1316    -98   -191      6       C
ATOM    831  H   TRP A  54     140.378 -66.785   5.600  1.00  8.24           H
ATOM    832  HA  TRP A  54     142.650 -65.656   5.961  1.00  8.45           H
ATOM    833  HB2 TRP A  54     141.659 -66.009   3.856  1.00  6.35           H
ATOM    834  HB3 TRP A  54     140.648 -64.827   4.152  1.00  6.35           H
ATOM    835  HD1 TRP A  54     144.203 -64.282   4.767  1.00  9.94           H
ATOM    836  HE1 TRP A  54     145.099 -62.644   3.246  1.00  7.18           H
ATOM    837  HE3 TRP A  54     140.328 -63.736   1.831  1.00  5.75           H
ATOM    838  HZ2 TRP A  54     144.222 -61.264   1.015  1.00  8.64           H
ATOM    839  HZ3 TRP A  54     140.450 -62.262   0.064  1.00  8.21           H
ATOM    840 HH2  TRP A  54     142.371 -61.043  -0.337  1.00 10.61           H
ATOM    841  N   GLY A  55     140.226 -63.736   6.801  1.00  7.43           N
ANISOU  841  N   GLY A  55      816    850   1159    -19    -85    -52       N
ATOM    842  CA  GLY A  55     139.886 -62.503   7.490  1.00  9.91           C
ANISOU  842  CA  GLY A  55     1172   1102   1489    -26    -38    -66       C
ATOM    843  C   GLY A  55     140.335 -62.454   8.936  1.00  8.87           C
ANISOU  843  C   GLY A  55     1174    933   1262     -4    -26   -108       C
ATOM    844  O   GLY A  55     140.405 -61.364   9.514  1.00 10.73           O
ANISOU  844  O   GLY A  55     1457   1128   1491    -15    -10   -131       O
ATOM    845  H   GLY A  55     139.546 -64.205   6.564  1.00  8.97           H
ATOM    846  HA2 GLY A  55     140.292 -61.757   7.023  1.00 11.93           H
ATOM    847  HA3 GLY A  55     138.923 -62.385   7.470  1.00 11.93           H
ATOM    848  N   LEU A  56     140.622 -63.606   9.540  1.00  8.65           N
ANISOU  848  N   LEU A  56     1214    916   1158     24    -33   -117       N
ATOM    849  CA  LEU A  56     141.218 -63.628  10.871  1.00 10.74           C
ANISOU  849  CA  LEU A  56     1604   1158   1319     41    -40   -154       C
ATOM    850  C   LEU A  56     142.740 -63.603  10.798  1.00  8.18           C
ANISOU  850  C   LEU A  56     1278    904    927     32   -156   -175       C
ATOM    851  O   LEU A  56     143.381 -62.737  11.399  1.00  8.87           O
ANISOU  851  O   LEU A  56     1417    984    969     14   -190   -204       O
ATOM    852  CB  LEU A  56     140.761 -64.870  11.645  1.00  8.47           C
ANISOU  852  CB  LEU A  56     1394    842    980     76     11   -147       C
ATOM    853  CG  LEU A  56     139.278 -64.996  11.992  1.00  8.83           C
ANISOU  853  CG  LEU A  56     1462    816   1077     89    132   -126       C
ATOM    854  CD1 LEU A  56     139.026 -66.288  12.757  1.00 11.36           C
ANISOU  854  CD1 LEU A  56     1862   1119   1336    120    167   -118       C
ATOM    855  CD2 LEU A  56     138.795 -63.801  12.793  1.00  9.49           C
ANISOU  855  CD2 LEU A  56     1609    832   1166     84    202   -147       C
ATOM    856  H   LEU A  56     140.483 -64.384   9.202  1.00 10.43           H
ATOM    857  HA  LEU A  56     140.928 -62.843  11.361  1.00 12.94           H
ATOM    858  HB2 LEU A  56     140.995 -65.651  11.120  1.00 10.21           H
ATOM    859  HB3 LEU A  56     141.249 -64.895  12.483  1.00 10.21           H
ATOM    860  HG  LEU A  56     138.765 -65.031  11.169  1.00 10.64           H
ATOM    861 HD11 LEU A  56     138.081 -66.350  12.968  1.00 13.68           H
ATOM    862 HD12 LEU A  56     139.292 -67.039  12.204  1.00 13.68           H
ATOM    863 HD13 LEU A  56     139.547 -66.277  13.575  1.00 13.68           H
ATOM    864 HD21 LEU A  56     137.853 -63.916  12.993  1.00 11.44           H
ATOM    865 HD22 LEU A  56     139.305 -63.746  13.616  1.00 11.44           H
ATOM    866 HD23 LEU A  56     138.926 -62.996  12.268  1.00 11.44           H
ATOM    867  N   VAL A  57     143.324 -64.530  10.037  1.00  8.70           N
ANISOU  867  N   VAL A  57     1280   1037    988     41   -218   -159       N
ATOM    868  CA  VAL A  57     144.766 -64.751  10.085  1.00  7.94           C
ANISOU  868  CA  VAL A  57     1186   1009    822     44   -321   -173       C
ATOM    869  C   VAL A  57     145.521 -63.550   9.525  1.00  9.16           C
ANISOU  869  C   VAL A  57     1277   1202   1000      4   -388   -181       C
ATOM    870  O   VAL A  57     146.492 -63.076  10.129  1.00 12.72           O
ANISOU  870  O   VAL A  57     1774   1673   1388     -9   -450   -203       O
ATOM    871  CB  VAL A  57     145.127 -66.048   9.340  1.00  8.52           C
ANISOU  871  CB  VAL A  57     1204   1138    895     69   -357   -152       C
ATOM    872  CG1 VAL A  57     146.640 -66.222   9.254  1.00 11.11           C
ANISOU  872  CG1 VAL A  57     1511   1541   1170     72   -452   -156       C
ATOM    873  CG2 VAL A  57     144.498 -67.238  10.043  1.00  7.87           C
ANISOU  873  CG2 VAL A  57     1199   1012    779    107   -299   -145       C
ATOM    874  H   VAL A  57     142.907 -65.043   9.487  1.00 10.49           H
ATOM    875  HA  VAL A  57     145.033 -64.860  11.012  1.00  9.58           H
ATOM    876  HB  VAL A  57     144.774 -66.007   8.437  1.00 10.27           H
ATOM    877 HG11 VAL A  57     146.836 -67.046   8.781  1.00 13.38           H
ATOM    878 HG12 VAL A  57     147.018 -65.468   8.777  1.00 13.38           H
ATOM    879 HG13 VAL A  57     147.004 -66.262  10.152  1.00 13.38           H
ATOM    880 HG21 VAL A  57     144.733 -68.047   9.563  1.00  9.49           H
ATOM    881 HG22 VAL A  57     144.835 -67.281  10.951  1.00  9.49           H
ATOM    882 HG23 VAL A  57     143.535 -67.126  10.052  1.00  9.49           H
ATOM    883  N   GLU A  58     145.108 -63.051   8.359  1.00  6.61           N
ANISOU  883  N   GLU A  58     1197    715    599     45      1    -96       N
ATOM    884  CA  GLU A  58     145.747 -61.893   7.743  1.00 12.14           C
ANISOU  884  CA  GLU A  58     1883   1406   1324     15      2   -111       C
ATOM    885  C   GLU A  58     144.871 -60.645   7.848  1.00 12.63           C
ANISOU  885  C   GLU A  58     1975   1421   1402      0     29   -132       C
ATOM    886  O   GLU A  58     144.936 -59.755   6.997  1.00  9.97           O
ANISOU  886  O   GLU A  58     1637   1055   1095    -14     40   -130       O
ATOM    887  CB  GLU A  58     146.096 -62.181   6.281  1.00 11.95           C
ANISOU  887  CB  GLU A  58     1830   1384   1328     24      6    -87       C
ATOM    888  CG  GLU A  58     147.234 -61.309   5.739  1.00  9.34           C
ANISOU  888  CG  GLU A  58     1475   1063   1011    -14      1    -97       C
ATOM    889  CD  GLU A  58     147.573 -61.587   4.287  1.00 10.54           C
ANISOU  889  CD  GLU A  58     1600   1221   1182     -9     11    -75       C
ATOM    890  OE1 GLU A  58     146.892 -62.422   3.657  1.00  9.69           O
ANISOU  890  OE1 GLU A  58     1495   1109   1079     24     19    -55       O
ATOM    891  OE2 GLU A  58     148.529 -60.966   3.774  1.00 11.30           O1+
ANISOU  891  OE2 GLU A  58     1674   1332   1289    -44     13    -80       O1+
ATOM    892  H   GLU A  58     144.453 -63.371   7.903  1.00  7.93           H
ATOM    893  HA  GLU A  58     146.576 -61.710   8.213  1.00 14.62           H
ATOM    894  HB2 GLU A  58     146.368 -63.109   6.201  1.00 14.39           H
ATOM    895  HB3 GLU A  58     145.311 -62.019   5.734  1.00 14.39           H
ATOM    896  HG2 GLU A  58     146.976 -60.377   5.811  1.00 11.26           H
ATOM    897  HG3 GLU A  58     148.032 -61.471   6.267  1.00 11.26           H
ATOM    898  N   GLY A  59     144.057 -60.560   8.904  1.00  9.23           N
ANISOU  898  N   GLY A  59     1573    982    952      5     41   -151       N
ATOM    899  CA  GLY A  59     143.093 -59.479   9.022  1.00 15.34           C
ANISOU  899  CA  GLY A  59     2373   1708   1747      3     71   -175       C
ATOM    900  C   GLY A  59     143.668 -58.149   9.461  1.00 18.67           C
ANISOU  900  C   GLY A  59     2812   2108   2173    -36     71   -212       C
ATOM    901  O   GLY A  59     143.058 -57.109   9.192  1.00 15.81           O
ANISOU  901  O   GLY A  59     2470   1693   1844    -35     95   -226       O
ATOM    902  H   GLY A  59     144.047 -61.116   9.559  1.00 11.12           H
ATOM    903  HA2 GLY A  59     142.662 -59.348   8.163  1.00 18.46           H
ATOM    904  HA3 GLY A  59     142.412 -59.735   9.663  1.00 18.46           H
ATOM    905  N   LYS A  60     144.827 -58.152  10.126  1.00 15.07           N
ANISOU  905  N   LYS A  60     2349   1691   1687    -70     44   -230       N
ATOM    906  CA  LYS A  60     145.381 -56.919  10.678  1.00 16.78           C
ANISOU  906  CA  LYS A  60     2583   1890   1902   -116     44   -275       C
ATOM    907  C   LYS A  60     146.185 -56.129   9.653  1.00 17.38           C
ANISOU  907  C   LYS A  60     2645   1942   2017   -148     43   -268       C
ATOM    908  O   LYS A  60     146.312 -54.907   9.784  1.00 15.78           O
ANISOU  908  O   LYS A  60     2468   1696   1834   -184     56   -300       O
ATOM    909  CB  LYS A  60     146.264 -57.238  11.885  1.00 24.62           C
ANISOU  909  CB  LYS A  60     3571   2942   2840   -144     12   -301       C
ATOM    910  CG  LYS A  60     145.520 -57.867  13.052  1.00 31.91           C
ANISOU  910  CG  LYS A  60     4522   3888   3715   -124     16   -311       C
ATOM    911  CD  LYS A  60     144.783 -56.823  13.874  1.00 36.40           C
ANISOU  911  CD  LYS A  60     5134   4420   4277   -142     50   -365       C
ATOM    912  CE  LYS A  60     143.946 -57.472  14.964  1.00 35.60           C
ANISOU  912  CE  LYS A  60     5059   4344   4124   -125     65   -373       C
ATOM    913  NZ  LYS A  60     143.360 -56.468  15.890  1.00 50.37           N1+
ANISOU  913  NZ  LYS A  60     6971   6189   5980   -146     99   -437       N1+
ATOM    914  H   LYS A  60     145.307 -58.852  10.269  1.00 18.14           H
ATOM    915  HA  LYS A  60     144.651 -56.357  10.982  1.00 20.18           H
ATOM    916  HB2 LYS A  60     146.957 -57.857  11.609  1.00 29.59           H
ATOM    917  HB3 LYS A  60     146.667 -56.414  12.202  1.00 29.59           H
ATOM    918  HG2 LYS A  60     144.869 -58.501  12.712  1.00 38.34           H
ATOM    919  HG3 LYS A  60     146.156 -58.316  13.631  1.00 38.34           H
ATOM    920  HD2 LYS A  60     145.428 -56.233  14.296  1.00 43.73           H
ATOM    921  HD3 LYS A  60     144.192 -56.318  13.295  1.00 43.73           H
ATOM    922  HE2 LYS A  60     143.219 -57.967  14.554  1.00 42.77           H
ATOM    923  HE3 LYS A  60     144.507 -58.071  15.482  1.00 42.77           H
ATOM    924  HZ1 LYS A  60     142.835 -55.908  15.439  1.00 60.50           H
ATOM    925  HZ2 LYS A  60     142.876 -56.877  16.515  1.00 60.50           H
ATOM    926  HZ3 LYS A  60     144.008 -56.003  16.284  1.00 60.50           H
ATOM    927  N   GLY A  61     146.739 -56.794   8.646  1.00 13.44           N
ANISOU  927  N   GLY A  61     2108   1469   1528   -139     30   -228       N
ATOM    928  CA  GLY A  61     147.524 -56.125   7.637  1.00 11.65           C
ANISOU  928  CA  GLY A  61     1867   1228   1332   -173     34   -218       C
ATOM    929  C   GLY A  61     148.199 -57.112   6.710  1.00 13.61           C
ANISOU  929  C   GLY A  61     2069   1524   1580   -159     21   -182       C
ATOM    930  O   GLY A  61     148.229 -58.319   6.969  1.00 12.95           O
ANISOU  930  O   GLY A  61     1963   1485   1474   -124      2   -169       O
ATOM    931  H   GLY A  61     146.670 -57.643   8.529  1.00 16.17           H
ATOM    932  HA2 GLY A  61     146.952 -55.546   7.110  1.00 14.03           H
ATOM    933  HA3 GLY A  61     148.207 -55.583   8.062  1.00 14.03           H
ATOM    934  N   PRO A  62     148.763 -56.617   5.611  1.00 17.01           N
ANISOU  934  N   PRO A  62     2486   1944   2034   -187     33   -166       N
ATOM    935  CA  PRO A  62     149.398 -57.519   4.641  1.00 12.96           C
ANISOU  935  CA  PRO A  62     1926   1476   1520   -174     28   -137       C
ATOM    936  C   PRO A  62     150.550 -58.294   5.261  1.00  8.23           C
ANISOU  936  C   PRO A  62     1276    951    901   -179     -3   -155       C
ATOM    937  O   PRO A  62     151.441 -57.724   5.896  1.00  8.73           O
ANISOU  937  O   PRO A  62     1322   1036    958   -225    -18   -187       O
ATOM    938  CB  PRO A  62     149.875 -56.573   3.533  1.00 16.52           C
ANISOU  938  CB  PRO A  62     2380   1902   1995   -220     51   -124       C
ATOM    939  CG  PRO A  62     149.927 -55.221   4.161  1.00 20.47           C
ANISOU  939  CG  PRO A  62     2917   2354   2508   -269     59   -154       C
ATOM    940  CD  PRO A  62     148.851 -55.206   5.200  1.00 19.58           C
ANISOU  940  CD  PRO A  62     2842   2211   2387   -234     55   -172       C
ATOM    941  HA  PRO A  62     148.746 -58.140   4.278  1.00 15.60           H
ATOM    942  HB2 PRO A  62     150.756 -56.844   3.230  1.00 19.87           H
ATOM    943  HB3 PRO A  62     149.242 -56.585   2.798  1.00 19.87           H
ATOM    944  HG2 PRO A  62     150.796 -55.087   4.569  1.00 24.62           H
ATOM    945  HG3 PRO A  62     149.759 -54.544   3.487  1.00 24.62           H
ATOM    946  HD2 PRO A  62     149.113 -54.650   5.950  1.00 23.55           H
ATOM    947  HD3 PRO A  62     148.011 -54.912   4.813  1.00 23.55           H
ATOM    948  N   LYS A  63     150.521 -59.612   5.070  1.00  7.79           N
ANISOU  948  N   LYS A  63     1195    930    835   -130    -15   -135       N
ATOM    949  CA  LYS A  63     151.552 -60.524   5.565  1.00 11.00           C
ANISOU  949  CA  LYS A  63     1551   1402   1226   -116    -49   -143       C
ATOM    950  C   LYS A  63     151.704 -60.474   7.083  1.00 12.52           C
ANISOU  950  C   LYS A  63     1754   1617   1388   -122    -82   -168       C
ATOM    951  O   LYS A  63     152.736 -60.886   7.621  1.00 15.07           O
ANISOU  951  O   LYS A  63     2032   1998   1697   -123   -118   -179       O
ATOM    952  CB  LYS A  63     152.898 -60.245   4.892  1.00 14.55           C
ANISOU  952  CB  LYS A  63     1942   1895   1691   -154    -47   -154       C
ATOM    953  CG  LYS A  63     152.885 -60.519   3.395  1.00 15.76           C
ANISOU  953  CG  LYS A  63     2081   2043   1863   -145    -15   -129       C
ATOM    954  CD  LYS A  63     154.267 -60.383   2.791  1.00 13.33           C
ANISOU  954  CD  LYS A  63     1708   1790   1568   -182     -8   -143       C
ATOM    955  CE  LYS A  63     154.260 -60.737   1.313  1.00 18.19           C
ANISOU  955  CE  LYS A  63     2312   2407   2192   -173     28   -122       C
ATOM    956  NZ  LYS A  63     155.620 -60.634   0.712  1.00 24.48           N1+
ANISOU  956  NZ  LYS A  63     3039   3262   3000   -211     42   -139       N1+
ATOM    957  H   LYS A  63     149.893 -60.015   4.643  1.00  9.23           H
ATOM    958  HA  LYS A  63     151.295 -61.429   5.332  1.00 13.25           H
ATOM    959  HB2 LYS A  63     153.129 -59.312   5.023  1.00 17.51           H
ATOM    960  HB3 LYS A  63     153.575 -60.813   5.293  1.00 17.51           H
ATOM    961  HG2 LYS A  63     152.572 -61.423   3.238  1.00 18.96           H
ATOM    962  HG3 LYS A  63     152.299 -59.881   2.959  1.00 18.96           H
ATOM    963  HD2 LYS A  63     154.569 -59.465   2.883  1.00 16.05           H
ATOM    964  HD3 LYS A  63     154.877 -60.984   3.246  1.00 16.05           H
ATOM    965  HE2 LYS A  63     153.949 -61.650   1.205  1.00 21.87           H
ATOM    966  HE3 LYS A  63     153.673 -60.126   0.841  1.00 21.87           H
ATOM    967  HZ1 LYS A  63     155.588 -60.847  -0.151  1.00 29.42           H
ATOM    968  HZ2 LYS A  63     155.927 -59.803   0.795  1.00 29.42           H
ATOM    969  HZ3 LYS A  63     156.178 -61.191   1.127  1.00 29.42           H
ATOM    970  N   ALA A  64     150.689 -59.987   7.791  1.00 11.31           N
ANISOU  970  N   ALA A  64     1655   1420   1222   -124    -72   -177       N
ATOM    971  CA  ALA A  64     150.687 -60.005   9.252  1.00 15.46           C
ANISOU  971  CA  ALA A  64     2200   1968   1708   -129    -99   -201       C
ATOM    972  C   ALA A  64     149.894 -61.219   9.731  1.00 15.52           C
ANISOU  972  C   ALA A  64     2230   1978   1690    -73   -106   -173       C
ATOM    973  O   ALA A  64     148.794 -61.119  10.276  1.00 23.54           O
ANISOU  973  O   ALA A  64     3293   2962   2691    -64    -86   -177       O
ATOM    974  CB  ALA A  64     150.112 -58.700   9.796  1.00 18.68           C
ANISOU  974  CB  ALA A  64     2654   2329   2114   -170    -78   -236       C
ATOM    975  H   ALA A  64     149.983 -59.638   7.446  1.00 13.62           H
ATOM    976  HA  ALA A  64     151.598 -60.092   9.573  1.00 18.60           H
ATOM    977  HB1 ALA A  64     150.120 -58.732  10.765  1.00 22.46           H
ATOM    978  HB2 ALA A  64     150.659 -57.961   9.485  1.00 22.46           H
ATOM    979  HB3 ALA A  64     149.203 -58.598   9.475  1.00 22.46           H
ATOM    980  N   TYR A  65     150.484 -62.390   9.504  1.00 13.37           N
ANISOU  980  N   TYR A  65     1921   1743   1415    -35   -130   -147       N
ATOM    981  CA  TYR A  65     149.795 -63.648   9.752  1.00 12.27           C
ANISOU  981  CA  TYR A  65     1804   1597   1259     16   -132   -115       C
ATOM    982  C   TYR A  65     149.833 -63.993  11.234  1.00 14.77           C
ANISOU  982  C   TYR A  65     2147   1942   1522     21   -164   -117       C
ATOM    983  O   TYR A  65     150.906 -64.033  11.846  1.00 18.15           O
ANISOU  983  O   TYR A  65     2546   2423   1928     14   -208   -126       O
ATOM    984  CB  TYR A  65     150.430 -64.779   8.946  1.00 11.42           C
ANISOU  984  CB  TYR A  65     1656   1510   1174     58   -144    -89       C
ATOM    985  CG  TYR A  65     150.524 -64.529   7.461  1.00 11.65           C
ANISOU  985  CG  TYR A  65     1658   1524   1246     51   -113    -88       C
ATOM    986  CD1 TYR A  65     149.388 -64.526   6.661  1.00 10.37           C
ANISOU  986  CD1 TYR A  65     1525   1313   1100     59    -75    -75       C
ATOM    987  CD2 TYR A  65     151.753 -64.322   6.855  1.00 11.52           C
ANISOU  987  CD2 TYR A  65     1583   1545   1248     36   -122    -99       C
ATOM    988  CE1 TYR A  65     149.477 -64.309   5.302  1.00 10.08           C
ANISOU  988  CE1 TYR A  65     1469   1269   1093     51    -51    -71       C
ATOM    989  CE2 TYR A  65     151.853 -64.108   5.499  1.00 11.78           C
ANISOU  989  CE2 TYR A  65     1596   1569   1311     25    -90    -97       C
ATOM    990  CZ  TYR A  65     150.716 -64.101   4.726  1.00 12.98           C
ANISOU  990  CZ  TYR A  65     1786   1673   1473     33    -56    -81       C
ATOM    991  OH  TYR A  65     150.826 -63.883   3.372  1.00 13.76           O
ANISOU  991  OH  TYR A  65     1868   1767   1592     21    -27    -75       O
ATOM    992  H   TYR A  65     151.286 -62.481   9.205  1.00 16.09           H
ATOM    993  HA  TYR A  65     148.868 -63.565   9.482  1.00 14.77           H
ATOM    994  HB2 TYR A  65     151.331 -64.925   9.276  1.00 13.76           H
ATOM    995  HB3 TYR A  65     149.903 -65.583   9.075  1.00 13.76           H
ATOM    996  HD1 TYR A  65     148.554 -64.667   7.048  1.00 12.49           H
ATOM    997  HD2 TYR A  65     152.524 -64.327   7.374  1.00 13.87           H
ATOM    998  HE1 TYR A  65     148.710 -64.304   4.777  1.00 12.15           H
ATOM    999  HE2 TYR A  65     152.685 -63.966   5.108  1.00 14.18           H
ATOM   1000 HH   TYR A  65     150.065 -63.902   3.016  1.00 16.56           H
ATOM   1001  N   ASP A  66     148.660 -64.255  11.802  1.00  9.31           N
ANISOU 1001  N   ASP A  66     1508   1222    808     32   -142   -108       N
ATOM   1002  CA  ASP A  66     148.513 -64.677  13.194  1.00  9.29           C
ANISOU 1002  CA  ASP A  66     1542   1244    745     35   -164   -103       C
ATOM   1003  C   ASP A  66     147.816 -66.036  13.194  1.00  9.10           C
ANISOU 1003  C   ASP A  66     1544   1200    714     79   -154    -58       C
ATOM   1004  O   ASP A  66     146.586 -66.112  13.096  1.00  9.39           O
ANISOU 1004  O   ASP A  66     1614   1197    756     79   -111    -55       O
ATOM   1005  CB  ASP A  66     147.730 -63.642  13.997  1.00 13.85           C
ANISOU 1005  CB  ASP A  66     2162   1805   1296     -4   -137   -142       C
ATOM   1006  CG  ASP A  66     147.678 -63.967  15.479  1.00 19.38           C
ANISOU 1006  CG  ASP A  66     2902   2541   1922    -10   -159   -142       C
ATOM   1007  OD1 ASP A  66     148.087 -65.084  15.861  1.00 20.48           O
ANISOU 1007  OD1 ASP A  66     3043   2708   2030     22   -194   -102       O
ATOM   1008  OD2 ASP A  66     147.235 -63.102  16.263  1.00 20.30           O1+
ANISOU 1008  OD2 ASP A  66     3051   2656   2007    -45   -141   -183       O1+
ATOM   1009  H   ASP A  66     147.909 -64.194  11.387  1.00 11.23           H
ATOM   1010  HA  ASP A  66     149.390 -64.780  13.596  1.00 11.20           H
ATOM   1011  HB2 ASP A  66     148.153 -62.775  13.894  1.00 16.67           H
ATOM   1012  HB3 ASP A  66     146.819 -63.608  13.665  1.00 16.67           H
ATOM   1013  N   TRP A  67     148.602 -67.104  13.304  1.00 14.99           N
ANISOU 1013  N   TRP A  67     2274   1971   1450    116   -194    -25       N
ATOM   1014  CA  TRP A  67     148.089 -68.469  13.321  1.00 17.80           C
ANISOU 1014  CA  TRP A  67     2660   2302   1803    157   -189     20       C
ATOM   1015  C   TRP A  67     147.848 -68.996  14.733  1.00 18.46           C
ANISOU 1015  C   TRP A  67     2796   2400   1816    159   -208     44       C
ATOM   1016  O   TRP A  67     147.533 -70.182  14.894  1.00 16.21           O
ANISOU 1016  O   TRP A  67     2543   2093   1522    190   -207     88       O
ATOM   1017  CB  TRP A  67     149.065 -69.405  12.603  1.00 13.99           C
ANISOU 1017  CB  TRP A  67     2134   1828   1354    204   -218     44       C
ATOM   1018  CG  TRP A  67     149.365 -69.029  11.187  1.00 10.50           C
ANISOU 1018  CG  TRP A  67     1642   1377    972    201   -197     23       C
ATOM   1019  CD1 TRP A  67     150.495 -68.424  10.721  1.00 14.46           C
ANISOU 1019  CD1 TRP A  67     2082   1916   1494    191   -218     -0       C
ATOM   1020  CD2 TRP A  67     148.525 -69.243  10.047  1.00  8.67           C
ANISOU 1020  CD2 TRP A  67     1414   1100    780    205   -151     24       C
ATOM   1021  NE1 TRP A  67     150.411 -68.246   9.361  1.00 13.94           N
ANISOU 1021  NE1 TRP A  67     1989   1830   1476    188   -183    -11       N
ATOM   1022  CE2 TRP A  67     149.212 -68.741   8.923  1.00  8.81           C
ANISOU 1022  CE2 TRP A  67     1379   1131    837    198   -146      4       C
ATOM   1023  CE3 TRP A  67     147.260 -69.808   9.869  1.00 10.64           C
ANISOU 1023  CE3 TRP A  67     1706   1304   1034    209   -114     39       C
ATOM   1024  CZ2 TRP A  67     148.675 -68.789   7.639  1.00 11.72           C
ANISOU 1024  CZ2 TRP A  67     1741   1469   1242    198   -108      1       C
ATOM   1025  CZ3 TRP A  67     146.728 -69.853   8.594  1.00 11.84           C
ANISOU 1025  CZ3 TRP A  67     1844   1427   1227    209    -81     32       C
ATOM   1026  CH2 TRP A  67     147.436 -69.348   7.494  1.00 15.31           C
ANISOU 1026  CH2 TRP A  67     2236   1882   1698    205    -79     14       C
ATOM   1027  H   TRP A  67     149.458 -67.061  13.372  1.00 18.04           H
ATOM   1028  HA  TRP A  67     147.244 -68.494  12.845  1.00 21.41           H
ATOM   1029  HB2 TRP A  67     149.905 -69.409  13.089  1.00 16.84           H
ATOM   1030  HB3 TRP A  67     148.689 -70.299  12.596  1.00 16.84           H
ATOM   1031  HD1 TRP A  67     151.219 -68.171  11.247  1.00 17.40           H
ATOM   1032  HE1 TRP A  67     151.014 -67.885   8.866  1.00 16.77           H
ATOM   1033  HE3 TRP A  67     146.786 -70.148  10.593  1.00 12.82           H
ATOM   1034  HZ2 TRP A  67     149.141 -68.451   6.908  1.00 14.11           H
ATOM   1035  HZ3 TRP A  67     145.888 -70.229   8.463  1.00 14.25           H
ATOM   1036 HH2  TRP A  67     147.053 -69.391   6.648  1.00 18.42           H
ATOM   1037  N   SER A  68     147.975 -68.144  15.752  1.00 12.36           N
ANISOU 1037  N   SER A  68     2039   1663    992    123   -222     17       N
ATOM   1038  CA  SER A  68     148.076 -68.630  17.126  1.00 17.22           C
ANISOU 1038  CA  SER A  68     2702   2312   1530    125   -254     41       C
ATOM   1039  C   SER A  68     146.810 -69.352  17.570  1.00 12.20           C
ANISOU 1039  C   SER A  68     2131   1638    866    125   -210     71       C
ATOM   1040  O   SER A  68     146.882 -70.377  18.257  1.00 16.25           O
ANISOU 1040  O   SER A  68     2684   2155   1334    148   -233    121       O
ATOM   1041  CB  SER A  68     148.383 -67.464  18.065  1.00 23.18           C
ANISOU 1041  CB  SER A  68     3461   3113   2232     77   -271     -6       C
ATOM   1042  OG  SER A  68     147.398 -66.452  17.953  1.00 27.93           O
ANISOU 1042  OG  SER A  68     4080   3684   2847     37   -212    -53       O
ATOM   1043  H   SER A  68     148.005 -67.288  15.674  1.00 14.88           H
ATOM   1044  HA  SER A  68     148.812 -69.259  17.183  1.00 20.71           H
ATOM   1045  HB2 SER A  68     148.397 -67.790  18.979  1.00 27.86           H
ATOM   1046  HB3 SER A  68     149.247 -67.090  17.833  1.00 27.86           H
ATOM   1047  HG  SER A  68     147.374 -66.161  17.166  1.00 33.56           H
ATOM   1048  N   ALA A  69     145.639 -68.827  17.207  1.00 12.98           N
ANISOU 1048  N   ALA A  69     2242   1701    990     98   -146     43       N
ATOM   1049  CA  ALA A  69     144.395 -69.482  17.598  1.00 13.52           C
ANISOU 1049  CA  ALA A  69     2363   1740   1036     91    -97     65       C
ATOM   1050  C   ALA A  69     144.260 -70.853  16.946  1.00 11.45           C
ANISOU 1050  C   ALA A  69     2106   1437    808    128    -95    117       C
ATOM   1051  O   ALA A  69     143.882 -71.828  17.607  1.00 13.18           O
ANISOU 1051  O   ALA A  69     2378   1643    987    132    -89    161       O
ATOM   1052  CB  ALA A  69     143.200 -68.600  17.237  1.00 14.67           C
ANISOU 1052  CB  ALA A  69     2503   1859   1212     61    -33     19       C
ATOM   1053  H   ALA A  69     145.540 -68.108  16.745  1.00 15.63           H
ATOM   1054  HA  ALA A  69     144.394 -69.607  18.560  1.00 16.28           H
ATOM   1055  HB1 ALA A  69     142.383 -69.050  17.503  1.00 17.65           H
ATOM   1056  HB2 ALA A  69     143.280 -67.754  17.705  1.00 17.65           H
ATOM   1057  HB3 ALA A  69     143.198 -68.449  16.279  1.00 17.65           H
ATOM   1058  N   TYR A  70     144.561 -70.950  15.650  1.00 10.52           N
ANISOU 1058  N   TYR A  70     1940   1295    761    151    -97    112       N
ATOM   1059  CA  TYR A  70     144.378 -72.215  14.946  1.00 13.26           C
ANISOU 1059  CA  TYR A  70     2293   1599   1146    183    -89    150       C
ATOM   1060  C   TYR A  70     145.370 -73.268  15.425  1.00  9.66           C
ANISOU 1060  C   TYR A  70     1855   1149    667    226   -142    200       C
ATOM   1061  O   TYR A  70     145.032 -74.454  15.497  1.00 11.16           O
ANISOU 1061  O   TYR A  70     2086   1298    856    245   -133    243       O
ATOM   1062  CB  TYR A  70     144.495 -71.993  13.438  1.00 11.81           C
ANISOU 1062  CB  TYR A  70     2054   1396   1036    196    -77    126       C
ATOM   1063  CG  TYR A  70     143.265 -71.339  12.853  1.00  8.91           C
ANISOU 1063  CG  TYR A  70     1680   1008    697    165    -22     94       C
ATOM   1064  CD1 TYR A  70     142.106 -72.072  12.642  1.00  9.84           C
ANISOU 1064  CD1 TYR A  70     1822   1089    827    156     20    105       C
ATOM   1065  CD2 TYR A  70     143.255 -69.991  12.533  1.00  9.75           C
ANISOU 1065  CD2 TYR A  70     1755   1131    820    144    -15     52       C
ATOM   1066  CE1 TYR A  70     140.975 -71.484  12.119  1.00 12.35           C
ANISOU 1066  CE1 TYR A  70     2125   1396   1173    132     64     75       C
ATOM   1067  CE2 TYR A  70     142.126 -69.393  12.005  1.00 11.27           C
ANISOU 1067  CE2 TYR A  70     1940   1303   1041    125     29     26       C
ATOM   1068  CZ  TYR A  70     140.989 -70.146  11.802  1.00 10.07           C
ANISOU 1068  CZ  TYR A  70     1804   1123    900    122     66     38       C
ATOM   1069  OH  TYR A  70     139.858 -69.564  11.279  1.00 13.15           O
ANISOU 1069  OH  TYR A  70     2178   1500   1320    107    105     12       O
ATOM   1070  H   TYR A  70     144.867 -70.309  15.165  1.00 12.67           H
ATOM   1071  HA  TYR A  70     143.485 -72.546  15.127  1.00 15.96           H
ATOM   1072  HB2 TYR A  70     145.255 -71.417  13.260  1.00 14.22           H
ATOM   1073  HB3 TYR A  70     144.617 -72.850  13.000  1.00 14.22           H
ATOM   1074  HD1 TYR A  70     142.093 -72.977  12.855  1.00 11.86           H
ATOM   1075  HD2 TYR A  70     144.021 -69.483  12.670  1.00 11.75           H
ATOM   1076  HE1 TYR A  70     140.207 -71.990  11.979  1.00 14.87           H
ATOM   1077  HE2 TYR A  70     142.133 -68.488  11.791  1.00 13.58           H
ATOM   1078 HH   TYR A  70     139.246 -70.136  11.210  1.00 15.83           H
ATOM   1079  N   LYS A  71     146.595 -72.858  15.759  1.00 11.63           N
ANISOU 1079  N   LYS A  71     2073   1448    898    243   -199    195       N
ATOM   1080  CA  LYS A  71     147.551 -73.795  16.340  1.00 12.86           C
ANISOU 1080  CA  LYS A  71     2241   1617   1027    290   -259    244       C
ATOM   1081  C   LYS A  71     147.000 -74.441  17.602  1.00 11.07           C
ANISOU 1081  C   LYS A  71     2088   1385    735    277   -256    288       C
ATOM   1082  O   LYS A  71     147.301 -75.608  17.885  1.00 11.61           O
ANISOU 1082  O   LYS A  71     2169   1431    813    309   -275    337       O
ATOM   1083  CB  LYS A  71     148.870 -73.083  16.645  1.00 13.68           C
ANISOU 1083  CB  LYS A  71     2292   1790   1115    299   -322    223       C
ATOM   1084  CG  LYS A  71     149.704 -72.776  15.414  1.00 19.64           C
ANISOU 1084  CG  LYS A  71     2966   2555   1943    318   -330    192       C
ATOM   1085  CD  LYS A  71     150.966 -72.012  15.774  1.00 23.62           C
ANISOU 1085  CD  LYS A  71     3412   3133   2431    314   -388    166       C
ATOM   1086  CE  LYS A  71     151.832 -71.767  14.548  1.00 34.37           C
ANISOU 1086  CE  LYS A  71     4690   4506   3863    330   -391    137       C
ATOM   1087  NZ  LYS A  71     152.974 -70.853  14.834  1.00 34.10           N1+
ANISOU 1087  NZ  LYS A  71     4593   4547   3818    309   -437    101       N1+
ATOM   1088  H   LYS A  71     146.892 -72.057  15.661  1.00 14.00           H
ATOM   1089  HA  LYS A  71     147.732 -74.500  15.698  1.00 15.48           H
ATOM   1090  HB2 LYS A  71     148.675 -72.243  17.089  1.00 16.46           H
ATOM   1091  HB3 LYS A  71     149.400 -73.647  17.229  1.00 16.46           H
ATOM   1092  HG2 LYS A  71     149.963 -73.607  14.987  1.00 23.62           H
ATOM   1093  HG3 LYS A  71     149.183 -72.232  14.803  1.00 23.62           H
ATOM   1094  HD2 LYS A  71     150.724 -71.152  16.153  1.00 28.40           H
ATOM   1095  HD3 LYS A  71     151.482 -72.528  16.413  1.00 28.40           H
ATOM   1096  HE2 LYS A  71     152.193 -72.613  14.240  1.00 41.29           H
ATOM   1097  HE3 LYS A  71     151.290 -71.362  13.852  1.00 41.29           H
ATOM   1098  HZ1 LYS A  71     153.458 -70.732  14.097  1.00 40.97           H
ATOM   1099  HZ2 LYS A  71     152.670 -70.065  15.113  1.00 40.97           H
ATOM   1100  HZ3 LYS A  71     153.493 -71.204  15.466  1.00 40.97           H
ATOM   1101  N   GLN A  72     146.197 -73.706  18.375  1.00 12.18           N
ANISOU 1101  N   GLN A  72     2258   1545    826    223   -222    264       N
ATOM   1102  CA  GLN A  72     145.635 -74.274  19.597  1.00 14.78           C
ANISOU 1102  CA  GLN A  72     2636   1876   1105    197   -207    297       C
ATOM   1103  C   GLN A  72     144.554 -75.297  19.276  1.00 13.91           C
ANISOU 1103  C   GLN A  72     2560   1699   1026    191   -150    325       C
ATOM   1104  O   GLN A  72     144.496 -76.365  19.896  1.00 14.54           O
ANISOU 1104  O   GLN A  72     2674   1760   1092    198   -155    375       O
ATOM   1105  CB  GLN A  72     145.079 -73.163  20.486  1.00 19.74           C
ANISOU 1105  CB  GLN A  72     3278   2547   1674    141   -181    254       C
ATOM   1106  CG  GLN A  72     146.132 -72.189  20.987  1.00 19.72           C
ANISOU 1106  CG  GLN A  72     3247   2613   1632    136   -237    223       C
ATOM   1107  CD  GLN A  72     145.528 -71.004  21.713  1.00 28.31           C
ANISOU 1107  CD  GLN A  72     4348   3735   2675     79   -202    167       C
ATOM   1108  OE1 GLN A  72     145.770 -69.852  21.354  1.00 33.60           O
ANISOU 1108  OE1 GLN A  72     4990   4420   3354     62   -204    109       O
ATOM   1109  NE2 GLN A  72     144.733 -71.282  22.740  1.00 34.54           N
ANISOU 1109  NE2 GLN A  72     5176   4531   3416     50   -166    180       N
ATOM   1110  H   GLN A  72     145.968 -72.892  18.217  1.00 14.67           H
ATOM   1111  HA  GLN A  72     146.339 -74.726  20.087  1.00 17.79           H
ATOM   1112  HB2 GLN A  72     144.424 -72.657  19.980  1.00 23.73           H
ATOM   1113  HB3 GLN A  72     144.656 -73.565  21.260  1.00 23.73           H
ATOM   1114  HG2 GLN A  72     146.723 -72.650  21.602  1.00 23.71           H
ATOM   1115  HG3 GLN A  72     146.637 -71.852  20.230  1.00 23.71           H
ATOM   1116 HE21 GLN A  72     144.586 -72.100  22.961  1.00 41.49           H
ATOM   1117 HE22 GLN A  72     144.366 -70.644  23.184  1.00 41.49           H
ATOM   1118  N   VAL A  73     143.688 -74.991  18.309  1.00 11.99           N
ANISOU 1118  N   VAL A  73     2309   1421    825    175    -98    292       N
ATOM   1119  CA  VAL A  73     142.675 -75.957  17.895  1.00 14.50           C
ANISOU 1119  CA  VAL A  73     2652   1678   1178    164    -47    311       C
ATOM   1120  C   VAL A  73     143.345 -77.206  17.336  1.00 15.89           C
ANISOU 1120  C   VAL A  73     2826   1811   1401    213    -76    351       C
ATOM   1121  O   VAL A  73     142.987 -78.336  17.684  1.00 15.11           O
ANISOU 1121  O   VAL A  73     2763   1673   1305    210    -62    389       O
ATOM   1122  CB  VAL A  73     141.715 -75.328  16.870  1.00 15.67           C
ANISOU 1122  CB  VAL A  73     2782   1807   1365    141      8    267       C
ATOM   1123  CG1 VAL A  73     140.624 -76.322  16.481  1.00 11.60           C
ANISOU 1123  CG1 VAL A  73     2289   1237    883    121     60    281       C
ATOM   1124  CG2 VAL A  73     141.101 -74.049  17.422  1.00 17.87           C
ANISOU 1124  CG2 VAL A  73     3057   2126   1605     99     38    221       C
ATOM   1125  H   VAL A  73     143.667 -74.244  17.884  1.00 14.43           H
ATOM   1126  HA  VAL A  73     142.155 -76.220  18.671  1.00 17.44           H
ATOM   1127  HB  VAL A  73     142.213 -75.100  16.069  1.00 18.85           H
ATOM   1128 HG11 VAL A  73     140.033 -75.905  15.835  1.00 13.97           H
ATOM   1129 HG12 VAL A  73     141.038 -77.108  16.091  1.00 13.97           H
ATOM   1130 HG13 VAL A  73     140.126 -76.570  17.275  1.00 13.97           H
ATOM   1131 HG21 VAL A  73     140.502 -73.674  16.757  1.00 21.49           H
ATOM   1132 HG22 VAL A  73     140.608 -74.259  18.230  1.00 21.49           H
ATOM   1133 HG23 VAL A  73     141.811 -73.418  17.620  1.00 21.49           H
ATOM   1134  N   PHE A  74     144.337 -77.018  16.461  1.00 14.20           N
ANISOU 1134  N   PHE A  74     2567   1602   1225    259   -115    340       N
ATOM   1135  CA  PHE A  74     144.990 -78.161  15.836  1.00 12.27           C
ANISOU 1135  CA  PHE A  74     2312   1317   1034    310   -138    366       C
ATOM   1136  C   PHE A  74     145.649 -79.059  16.874  1.00 13.07           C
ANISOU 1136  C   PHE A  74     2438   1421   1108    335   -180    419       C
ATOM   1137  O   PHE A  74     145.686 -80.281  16.700  1.00 13.82           O
ANISOU 1137  O   PHE A  74     2552   1463   1237    359   -177    451       O
ATOM   1138  CB  PHE A  74     146.023 -77.692  14.808  1.00 10.87           C
ANISOU 1138  CB  PHE A  74     2075   1158    898    355   -172    340       C
ATOM   1139  CG  PHE A  74     145.427 -77.074  13.564  1.00 11.81           C
ANISOU 1139  CG  PHE A  74     2167   1263   1058    337   -130    295       C
ATOM   1140  CD1 PHE A  74     144.108 -76.645  13.529  1.00 13.70           C
ANISOU 1140  CD1 PHE A  74     2423   1491   1291    281    -74    272       C
ATOM   1141  CD2 PHE A  74     146.199 -76.925  12.425  1.00 14.29           C
ANISOU 1141  CD2 PHE A  74     2416   1585   1429    367   -144    266       C
ATOM   1142  CE1 PHE A  74     143.579 -76.075  12.382  1.00 15.03           C
ANISOU 1142  CE1 PHE A  74     2546   1656   1508    261    -39    226       C
ATOM   1143  CE2 PHE A  74     145.672 -76.358  11.279  1.00 16.60           C
ANISOU 1143  CE2 PHE A  74     2670   1874   1764    341   -104    221       C
ATOM   1144  CZ  PHE A  74     144.361 -75.935  11.259  1.00 14.75           C
ANISOU 1144  CZ  PHE A  74     2455   1628   1523    290    -56    204       C
ATOM   1145  H   PHE A  74     144.643 -76.251  16.219  1.00 17.08           H
ATOM   1146  HA  PHE A  74     144.322 -78.687  15.368  1.00 14.77           H
ATOM   1147  HB2 PHE A  74     146.594 -77.027  15.223  1.00 13.10           H
ATOM   1148  HB3 PHE A  74     146.555 -78.454  14.532  1.00 13.10           H
ATOM   1149  HD1 PHE A  74     143.575 -76.735  14.285  1.00 16.49           H
ATOM   1150  HD2 PHE A  74     147.085 -77.207  12.431  1.00 17.20           H
ATOM   1151  HE1 PHE A  74     142.693 -75.791  12.370  1.00 18.08           H
ATOM   1152  HE2 PHE A  74     146.203 -76.264  10.521  1.00 19.97           H
ATOM   1153  HZ  PHE A  74     144.006 -75.555  10.488  1.00 17.75           H
ATOM   1154  N   ASP A  75     146.164 -78.476  17.961  1.00 16.15           N
ANISOU 1154  N   ASP A  75     2829   1872   1436    328   -219    429       N
ATOM   1155  CA  ASP A  75     146.725 -79.282  19.043  1.00 18.70           C
ANISOU 1155  CA  ASP A  75     3177   2204   1724    349   -261    485       C
ATOM   1156  C   ASP A  75     145.676 -80.210  19.644  1.00 15.00           C
ANISOU 1156  C   ASP A  75     2774   1688   1238    315   -216    523       C
ATOM   1157  O   ASP A  75     145.956 -81.385  19.913  1.00 14.61           O
ANISOU 1157  O   ASP A  75     2751   1600   1200    343   -232    574       O
ATOM   1158  CB  ASP A  75     147.307 -78.376  20.130  1.00 24.59           C
ANISOU 1158  CB  ASP A  75     3914   3033   2397    334   -306    482       C
ATOM   1159  CG  ASP A  75     148.679 -77.842  19.775  1.00 38.23           C
ANISOU 1159  CG  ASP A  75     5575   4811   4140    378   -371    463       C
ATOM   1160  OD1 ASP A  75     149.432 -78.549  19.073  1.00 39.17           O
ANISOU 1160  OD1 ASP A  75     5661   4903   4317    435   -398    478       O
ATOM   1161  OD2 ASP A  75     149.007 -76.715  20.204  1.00 46.02           O1+
ANISOU 1161  OD2 ASP A  75     6539   5864   5082    352   -395    429       O1+
ATOM   1162  H   ASP A  75     146.200 -77.627  18.093  1.00 19.43           H
ATOM   1163  HA  ASP A  75     147.444 -79.829  18.691  1.00 22.49           H
ATOM   1164  N   LEU A  76     144.465 -79.699  19.873  1.00 13.46           N
ANISOU 1164  N   LEU A  76     2605   1495   1015    253   -157    498       N
ATOM   1165  CA  LEU A  76     143.411 -80.531  20.444  1.00 13.95           C
ANISOU 1165  CA  LEU A  76     2724   1517   1059    214   -108    529       C
ATOM   1166  C   LEU A  76     143.033 -81.666  19.502  1.00 13.86           C
ANISOU 1166  C   LEU A  76     2724   1425   1118    227    -80    539       C
ATOM   1167  O   LEU A  76     142.785 -82.794  19.946  1.00 14.61           O
ANISOU 1167  O   LEU A  76     2865   1476   1211    223    -71    586       O
ATOM   1168  CB  LEU A  76     142.188 -79.672  20.766  1.00 14.17           C
ANISOU 1168  CB  LEU A  76     2763   1569   1052    147    -47    488       C
ATOM   1169  CG  LEU A  76     142.369 -78.634  21.878  1.00 13.86           C
ANISOU 1169  CG  LEU A  76     2723   1606    935    123    -63    474       C
ATOM   1170  CD1 LEU A  76     141.108 -77.800  22.041  1.00 20.94           C
ANISOU 1170  CD1 LEU A  76     3623   2519   1813     63      6    424       C
ATOM   1171  CD2 LEU A  76     142.739 -79.305  23.198  1.00 15.00           C
ANISOU 1171  CD2 LEU A  76     2911   1773   1016    125    -94    534       C
ATOM   1172  H   LEU A  76     144.233 -78.887  19.710  1.00 15.91           H
ATOM   1173  HA  LEU A  76     143.730 -80.921  21.272  1.00 16.49           H
ATOM   1174  HB2 LEU A  76     141.932 -79.193  19.962  1.00 17.06           H
ATOM   1175  HB3 LEU A  76     141.465 -80.260  21.034  1.00 17.06           H
ATOM   1176  HG  LEU A  76     143.093 -78.036  21.635  1.00 16.39           H
ATOM   1177 HD11 LEU A  76     140.369 -78.385  22.269  1.00 25.17           H
ATOM   1178 HD12 LEU A  76     141.248 -77.152  22.750  1.00 25.17           H
ATOM   1179 HD13 LEU A  76     140.922 -77.342  21.206  1.00 25.17           H
ATOM   1180 HD21 LEU A  76     143.571 -79.791  23.082  1.00 17.76           H
ATOM   1181 HD22 LEU A  76     142.846 -78.623  23.879  1.00 17.76           H
ATOM   1182 HD23 LEU A  76     142.030 -79.917  23.450  1.00 17.76           H
ATOM   1183  N   VAL A  77     142.976 -81.388  18.199  1.00 13.02           N
ANISOU 1183  N   VAL A  77     2578   1298   1072    239    -65    495       N
ATOM   1184  CA  VAL A  77     142.674 -82.434  17.227  1.00 12.97           C
ANISOU 1184  CA  VAL A  77     2577   1218   1131    250    -39    496       C
ATOM   1185  C   VAL A  77     143.769 -83.490  17.243  1.00 13.68           C
ANISOU 1185  C   VAL A  77     2671   1278   1250    312    -88    539       C
ATOM   1186  O   VAL A  77     143.498 -84.696  17.286  1.00 15.77           O
ANISOU 1186  O   VAL A  77     2975   1481   1537    312    -73    571       O
ATOM   1187  CB  VAL A  77     142.492 -81.821  15.826  1.00 11.98           C
ANISOU 1187  CB  VAL A  77     2404   1089   1058    253    -18    439       C
ATOM   1188  CG1 VAL A  77     142.195 -82.901  14.789  1.00 11.98           C
ANISOU 1188  CG1 VAL A  77     2408   1020   1124    260      8    433       C
ATOM   1189  CG2 VAL A  77     141.381 -80.793  15.853  1.00 11.40           C
ANISOU 1189  CG2 VAL A  77     2328   1044    959    195     30    402       C
ATOM   1190  H   VAL A  77     143.106 -80.609  17.857  1.00 15.38           H
ATOM   1191  HA  VAL A  77     141.840 -82.864  17.476  1.00 15.32           H
ATOM   1192  HB  VAL A  77     143.312 -81.372  15.568  1.00 14.13           H
ATOM   1193 HG11 VAL A  77     142.087 -82.483  13.921  1.00 14.13           H
ATOM   1194 HG12 VAL A  77     142.936 -83.527  14.765  1.00 14.13           H
ATOM   1195 HG13 VAL A  77     141.379 -83.362  15.039  1.00 14.13           H
ATOM   1196 HG21 VAL A  77     141.278 -80.416  14.965  1.00 13.44           H
ATOM   1197 HG22 VAL A  77     140.557 -81.226  16.126  1.00 13.44           H
ATOM   1198 HG23 VAL A  77     141.613 -80.094  16.484  1.00 13.44           H
ATOM   1199  N   HIS A  78     145.027 -83.049  17.212  1.00 16.94           N
ANISOU 1199  N   HIS A  78     3040   1732   1663    365   -147    539       N
ATOM   1200  CA  HIS A  78     146.146 -83.981  17.309  1.00 20.01           C
ANISOU 1200  CA  HIS A  78     3424   2101   2080    430   -198    579       C
ATOM   1201  C   HIS A  78     146.072 -84.779  18.603  1.00 16.70           C
ANISOU 1201  C   HIS A  78     3064   1669   1614    424   -213    647       C
ATOM   1202  O   HIS A  78     146.207 -86.008  18.601  1.00 16.54           O
ANISOU 1202  O   HIS A  78     3073   1585   1625    450   -217    687       O
ATOM   1203  CB  HIS A  78     147.466 -83.214  17.220  1.00 26.82           C
ANISOU 1203  CB  HIS A  78     4222   3027   2940    480   -260    565       C
ATOM   1204  CG  HIS A  78     148.679 -84.079  17.361  1.00 33.88           C
ANISOU 1204  CG  HIS A  78     5099   3911   3863    551   -317    604       C
ATOM   1205  ND1 HIS A  78     149.267 -84.718  16.290  1.00 34.65           N
ANISOU 1205  ND1 HIS A  78     5161   3967   4037    603   -319    588       N
ATOM   1206  CD2 HIS A  78     149.414 -84.413  18.448  1.00 35.55           C
ANISOU 1206  CD2 HIS A  78     5322   4150   4038    579   -373    659       C
ATOM   1207  CE1 HIS A  78     150.313 -85.406  16.711  1.00 36.40           C
ANISOU 1207  CE1 HIS A  78     5371   4188   4273    664   -373    629       C
ATOM   1208  NE2 HIS A  78     150.424 -85.239  18.016  1.00 35.72           N
ANISOU 1208  NE2 HIS A  78     5312   4143   4118    651   -409    676       N
ATOM   1209  H   HIS A  78     145.257 -82.223  17.137  1.00 20.37           H
ATOM   1210  HA  HIS A  78     146.107 -84.604  16.566  1.00 24.07           H
ATOM   1211  HB2 HIS A  78     147.515 -82.775  16.356  1.00 32.23           H
ATOM   1212  HB3 HIS A  78     147.491 -82.552  17.928  1.00 32.23           H
ATOM   1213  HD2 HIS A  78     149.264 -84.136  19.323  1.00 42.71           H
ATOM   1214  HE1 HIS A  78     150.875 -85.922  16.179  1.00 43.73           H
ATOM   1215  HE2 HIS A  78     151.030 -85.590  18.515  1.00 42.91           H
ATOM   1216  N   GLU A  79     145.846 -84.088  19.723  1.00 15.79           N
ANISOU 1216  N   GLU A  79     2967   1612   1421    387   -221    661       N
ATOM   1217  CA  GLU A  79     145.711 -84.756  21.013  1.00 16.89           C
ANISOU 1217  CA  GLU A  79     3165   1749   1504    374   -231    727       C
ATOM   1218  C   GLU A  79     144.652 -85.850  20.965  1.00 17.25           C
ANISOU 1218  C   GLU A  79     3271   1714   1570    339   -174    751       C
ATOM   1219  O   GLU A  79     144.815 -86.913  21.576  1.00 18.32           O
ANISOU 1219  O   GLU A  79     3452   1810   1698    355   -189    814       O
ATOM   1220  CB  GLU A  79     145.367 -83.716  22.083  1.00 25.44           C
ANISOU 1220  CB  GLU A  79     4258   2909   2498    325   -229    719       C
ATOM   1221  CG  GLU A  79     144.981 -84.276  23.443  1.00 44.49           C
ANISOU 1221  CG  GLU A  79     6736   5328   4841    295   -225    781       C
ATOM   1222  CD  GLU A  79     144.498 -83.193  24.390  1.00 51.56           C
ANISOU 1222  CD  GLU A  79     7638   6300   5651    240   -208    758       C
ATOM   1223  OE1 GLU A  79     143.268 -82.994  24.487  1.00 46.83           O
ANISOU 1223  OE1 GLU A  79     7065   5691   5037    179   -139    733       O
ATOM   1224  OE2 GLU A  79     145.349 -82.528  25.020  1.00 52.71           O1+
ANISOU 1224  OE2 GLU A  79     7760   6520   5747    257   -264    760       O1+
ATOM   1225  H   GLU A  79     145.767 -83.233  19.759  1.00 18.70           H
ATOM   1226  HA  GLU A  79     146.558 -85.165  21.250  1.00 20.03           H
ATOM   1227  HB2 GLU A  79     146.140 -83.144  22.214  1.00 30.57           H
ATOM   1228  HB3 GLU A  79     144.621 -83.184  21.765  1.00 30.57           H
ATOM   1229  HG2 GLU A  79     144.264 -84.920  23.330  1.00 53.44           H
ATOM   1230  HG3 GLU A  79     145.754 -84.704  23.843  1.00 53.44           H
ATOM   1231  N   ALA A  80     143.561 -85.607  20.244  1.00 18.64           N
ANISOU 1231  N   ALA A  80     3445   1866   1770    290   -109    702       N
ATOM   1232  CA  ALA A  80     142.451 -86.549  20.173  1.00 17.20           C
ANISOU 1232  CA  ALA A  80     3314   1615   1606    244    -50    715       C
ATOM   1233  C   ALA A  80     142.715 -87.718  19.232  1.00 18.53           C
ANISOU 1233  C   ALA A  80     3486   1701   1853    282    -50    721       C
ATOM   1234  O   ALA A  80     141.882 -88.628  19.156  1.00 21.96           O
ANISOU 1234  O   ALA A  80     3966   2072   2307    245     -5    734       O
ATOM   1235  CB  ALA A  80     141.179 -85.816  19.733  1.00 17.79           C
ANISOU 1235  CB  ALA A  80     3377   1703   1679    177     17    656       C
ATOM   1236  H   ALA A  80     143.439 -84.893  19.781  1.00 22.41           H
ATOM   1237  HA  ALA A  80     142.293 -86.912  21.058  1.00 20.69           H
ATOM   1238  HB1 ALA A  80     140.448 -86.452  19.689  1.00 21.40           H
ATOM   1239  HB2 ALA A  80     140.976 -85.121  20.379  1.00 21.40           H
ATOM   1240  HB3 ALA A  80     141.328 -85.422  18.859  1.00 21.40           H
ATOM   1241  N   GLY A  81     143.838 -87.723  18.517  1.00 21.22           N
ANISOU 1241  N   GLY A  81     3780   2041   2242    350    -96    709       N
ATOM   1242  CA  GLY A  81     144.095 -88.772  17.551  1.00 19.58           C
ANISOU 1242  CA  GLY A  81     3570   1757   2112    386    -92    704       C
ATOM   1243  C   GLY A  81     143.224 -88.708  16.319  1.00 23.86           C
ANISOU 1243  C   GLY A  81     4095   2269   2702    348    -35    640       C
ATOM   1244  O   GLY A  81     143.045 -89.725  15.644  1.00 21.14           O
ANISOU 1244  O   GLY A  81     3767   1852   2413    353    -14    635       O
ATOM   1245  H   GLY A  81     144.460 -87.132  18.576  1.00 25.51           H
ATOM   1246  HA2 GLY A  81     145.021 -88.721  17.268  1.00 23.54           H
ATOM   1247  HA3 GLY A  81     143.956 -89.633  17.974  1.00 23.54           H
ATOM   1248  N   LEU A  82     142.675 -87.539  16.006  1.00 15.42           N
ANISOU 1248  N   LEU A  82     2993   1253   1612    311    -11    591       N
ATOM   1249  CA  LEU A  82     141.789 -87.364  14.867  1.00 15.12           C
ANISOU 1249  CA  LEU A  82     2935   1197   1612    272     40    532       C
ATOM   1250  C   LEU A  82     142.546 -86.750  13.697  1.00 16.18           C
ANISOU 1250  C   LEU A  82     3003   1356   1788    316     19    483       C
ATOM   1251  O   LEU A  82     143.491 -85.978  13.879  1.00 15.50           O
ANISOU 1251  O   LEU A  82     2880   1324   1686    357    -26    484       O
ATOM   1252  CB  LEU A  82     140.600 -86.471  15.238  1.00 16.25           C
ANISOU 1252  CB  LEU A  82     3083   1381   1709    200     85    510       C
ATOM   1253  CG  LEU A  82     139.615 -87.053  16.254  1.00 21.57           C
ANISOU 1253  CG  LEU A  82     3818   2033   2344    141    123    546       C
ATOM   1254  CD1 LEU A  82     138.704 -85.965  16.807  1.00 18.89           C
ANISOU 1254  CD1 LEU A  82     3473   1754   1953     84    158    523       C
ATOM   1255  CD2 LEU A  82     138.794 -88.165  15.621  1.00 24.61           C
ANISOU 1255  CD2 LEU A  82     4230   2345   2776    105    169    537       C
ATOM   1256  H   LEU A  82     142.805 -86.816  16.452  1.00 18.55           H
ATOM   1257  HA  LEU A  82     141.447 -88.228  14.590  1.00 18.19           H
ATOM   1258  HB2 LEU A  82     140.944 -85.644  15.610  1.00 19.54           H
ATOM   1259  HB3 LEU A  82     140.100 -86.278  14.429  1.00 19.54           H
ATOM   1260  HG  LEU A  82     140.113 -87.433  16.995  1.00 25.93           H
ATOM   1261 HD11 LEU A  82     138.092 -86.361  17.447  1.00 22.72           H
ATOM   1262 HD12 LEU A  82     139.248 -85.290  17.242  1.00 22.72           H
ATOM   1263 HD13 LEU A  82     138.207 -85.569  16.074  1.00 22.72           H
ATOM   1264 HD21 LEU A  82     138.178 -88.518  16.283  1.00 29.58           H
ATOM   1265 HD22 LEU A  82     138.300 -87.803  14.869  1.00 29.58           H
ATOM   1266 HD23 LEU A  82     139.392 -88.866  15.318  1.00 29.58           H
ATOM   1267  N   LYS A  83     142.123 -87.110  12.489  1.00 13.70           N
ANISOU 1267  N   LYS A  83     2674   1004   1527    305     51    440       N
ATOM   1268  CA  LYS A  83     142.651 -86.482  11.291  1.00 13.74           C
ANISOU 1268  CA  LYS A  83     2618   1035   1568    335     42    389       C
ATOM   1269  C   LYS A  83     142.001 -85.116  11.095  1.00 13.01           C
ANISOU 1269  C   LYS A  83     2498   1000   1447    295     62    354       C
ATOM   1270  O   LYS A  83     140.982 -84.787  11.709  1.00 12.68           O
ANISOU 1270  O   LYS A  83     2482    968   1367    240     93    360       O
ATOM   1271  CB  LYS A  83     142.420 -87.370  10.071  1.00 12.84           C
ANISOU 1271  CB  LYS A  83     2500    865   1516    333     69    353       C
ATOM   1272  CG  LYS A  83     143.108 -88.719  10.157  1.00 15.90           C
ANISOU 1272  CG  LYS A  83     2913   1187   1941    378     51    382       C
ATOM   1273  CD  LYS A  83     142.685 -89.618   9.014  1.00 15.89           C
ANISOU 1273  CD  LYS A  83     2915   1125   1996    363     86    341       C
ATOM   1274  CE  LYS A  83     143.316 -90.990   9.120  1.00 17.21           C
ANISOU 1274  CE  LYS A  83     3114   1219   2207    407     71    369       C
ATOM   1275  NZ  LYS A  83     142.818 -91.892   8.051  1.00 21.22           N1+
ANISOU 1275  NZ  LYS A  83     3632   1664   2767    385    107    324       N1+
ATOM   1276  H   LYS A  83     141.531 -87.715  12.339  1.00 16.49           H
ATOM   1277  HA  LYS A  83     143.607 -86.351  11.394  1.00 16.54           H
ATOM   1278  HB2 LYS A  83     141.467 -87.528   9.976  1.00 15.46           H
ATOM   1279  HB3 LYS A  83     142.758 -86.914   9.284  1.00 15.46           H
ATOM   1280  HG2 LYS A  83     144.068 -88.594  10.108  1.00 19.13           H
ATOM   1281  HG3 LYS A  83     142.866 -89.151  10.991  1.00 19.13           H
ATOM   1282  HD2 LYS A  83     141.721 -89.725   9.031  1.00 19.11           H
ATOM   1283  HD3 LYS A  83     142.964 -89.220   8.174  1.00 19.11           H
ATOM   1284  HE2 LYS A  83     144.278 -90.909   9.027  1.00 20.70           H
ATOM   1285  HE3 LYS A  83     143.092 -91.381   9.978  1.00 20.70           H
ATOM   1286  HZ1 LYS A  83     143.198 -92.693   8.128  1.00 25.51           H
ATOM   1287  HZ2 LYS A  83     141.935 -91.983   8.118  1.00 25.51           H
ATOM   1288  HZ3 LYS A  83     143.014 -91.553   7.252  1.00 25.51           H
ATOM   1289  N   LEU A  84     142.601 -84.314  10.219  1.00 13.02           N
ANISOU 1289  N   LEU A  84     2443   1036   1466    324     46    317       N
ATOM   1290  CA  LEU A  84     142.193 -82.926  10.062  1.00 10.21           C
ANISOU 1290  CA  LEU A  84     2060    734   1085    298     55    290       C
ATOM   1291  C   LEU A  84     142.190 -82.543   8.592  1.00  9.60           C
ANISOU 1291  C   LEU A  84     1936    662   1049    303     69    238       C
ATOM   1292  O   LEU A  84     143.154 -82.815   7.871  1.00  9.66           O
ANISOU 1292  O   LEU A  84     1912    668   1091    350     48    224       O
ATOM   1293  CB  LEU A  84     143.129 -81.995  10.846  1.00 13.40           C
ANISOU 1293  CB  LEU A  84     2445   1196   1449    329      9    308       C
ATOM   1294  CG  LEU A  84     142.852 -80.491  10.774  1.00 15.54           C
ANISOU 1294  CG  LEU A  84     2692   1520   1693    307     14    282       C
ATOM   1295  CD1 LEU A  84     141.465 -80.170  11.311  1.00 17.51           C
ANISOU 1295  CD1 LEU A  84     2973   1769   1910    243     60    280       C
ATOM   1296  CD2 LEU A  84     143.915 -79.715  11.548  1.00 18.23           C
ANISOU 1296  CD2 LEU A  84     3015   1917   1995    337    -37    297       C
ATOM   1297  HA  LEU A  84     141.293 -82.815  10.408  1.00 12.28           H
ATOM   1298  HB2 LEU A  84     143.087 -82.247  11.782  1.00 16.12           H
ATOM   1299  HB3 LEU A  84     144.032 -82.134  10.520  1.00 16.12           H
ATOM   1300  HG  LEU A  84     142.889 -80.207   9.847  1.00 18.70           H
ATOM   1301 HD11 LEU A  84     140.805 -80.640  10.778  1.00 21.06           H
ATOM   1302 HD12 LEU A  84     141.411 -80.458  12.236  1.00 21.06           H
ATOM   1303 HD13 LEU A  84     141.318 -79.213  11.253  1.00 21.06           H
ATOM   1304 HD21 LEU A  84     143.719 -78.767  11.488  1.00 21.93           H
ATOM   1305 HD22 LEU A  84     143.899 -79.999  12.475  1.00 21.93           H
ATOM   1306 HD23 LEU A  84     144.785 -79.899  11.160  1.00 21.93           H
ATOM   1307  N   GLN A  85     141.095 -81.931   8.154  1.00 10.42           N
ANISOU 1307  N   GLN A  85     2036    775   1151    254    105    210       N
ATOM   1308  C   GLN A  85     140.905 -79.818   7.020  1.00 12.20           C
ANISOU 1308  C   GLN A  85     2178   1082   1378    239    107    150       C
ATOM   1309  O   GLN A  85     139.999 -79.329   7.701  1.00 10.43           O
ANISOU 1309  O   GLN A  85     1964    873   1127    198    127    154       O
ATOM   1310  CA AGLN A  85     140.993 -81.327   6.832  0.41 13.74           C
ANISOU 1310  CA AGLN A  85     2411   1210   1599    253    115    163       C
ATOM   1311  CB AGLN A  85     139.772 -81.858   6.080  0.41 15.78           C
ANISOU 1311  CB AGLN A  85     2678   1436   1881    203    159    134       C
ATOM   1312  CG AGLN A  85     139.679 -83.379   6.034  0.41 17.30           C
ANISOU 1312  CG AGLN A  85     2903   1571   2099    198    171    141       C
ATOM   1313  CD AGLN A  85     138.376 -83.859   5.425  0.41 16.15           C
ANISOU 1313  CD AGLN A  85     2768   1398   1972    138    214    111       C
ATOM   1314  OE1AGLN A  85     137.314 -83.288   5.673  0.41 11.60           O
ANISOU 1314  OE1AGLN A  85     2193    836   1379     89    240    105       O
ATOM   1315  NE2AGLN A  85     138.451 -84.909   4.616  0.41 17.22           N
ANISOU 1315  NE2AGLN A  85     2906   1493   2143    139    221     87       N
ATOM   1316  H  AGLN A  85     140.376 -81.852   8.619  0.41 12.56           H
ATOM   1317  HA AGLN A  85     141.789 -81.531   6.317  0.41 16.54           H
ATOM   1318  HB2AGLN A  85     138.971 -81.527   6.515  0.41 18.98           H
ATOM   1319  HB3AGLN A  85     139.806 -81.536   5.166  0.41 18.98           H
ATOM   1320  HG2AGLN A  85     140.408 -83.725   5.496  0.41 20.81           H
ATOM   1321  HG3AGLN A  85     139.736 -83.728   6.937  0.41 20.81           H
ATOM   1322 HE21AGLN A  85     139.212 -85.279   4.462  0.41 20.71           H
ATOM   1323 HE22AGLN A  85     137.740 -85.219   4.246  0.41 20.71           H
ATOM   1324  CA BGLN A  85     140.995 -81.325   6.832  0.59 13.48           C
ANISOU 1324  CA BGLN A  85     2378   1177   1566    253    115    163       C
ATOM   1325  CB BGLN A  85     139.780 -81.848   6.065  0.59 15.28           C
ANISOU 1325  CB BGLN A  85     2615   1374   1819    204    158    133       C
ATOM   1326  CG BGLN A  85     139.764 -83.360   5.869  0.59 17.00           C
ANISOU 1326  CG BGLN A  85     2859   1534   2065    203    169    136       C
ATOM   1327  CD BGLN A  85     138.936 -83.781   4.667  0.59 16.36           C
ANISOU 1327  CD BGLN A  85     2767   1432   2015    165    200     89       C
ATOM   1328  OE1BGLN A  85     138.765 -83.016   3.716  0.59 13.34           O
ANISOU 1328  OE1BGLN A  85     2346   1082   1640    159    203     51       O
ATOM   1329  NE2BGLN A  85     138.412 -85.000   4.707  0.59 18.40           N
ANISOU 1329  NE2BGLN A  85     3061   1638   2293    136    223     90       N
ATOM   1330  H  BGLN A  85     140.376 -81.853   8.618  0.59 12.56           H
ATOM   1331  HA BGLN A  85     141.794 -81.526   6.320  0.59 16.22           H
ATOM   1332  HB2BGLN A  85     138.977 -81.605   6.552  0.59 18.39           H
ATOM   1333  HB3BGLN A  85     139.767 -81.436   5.187  0.59 18.39           H
ATOM   1334  HG2BGLN A  85     140.672 -83.671   5.732  0.59 20.45           H
ATOM   1335  HG3BGLN A  85     139.384 -83.777   6.657  0.59 20.45           H
ATOM   1336 HE21BGLN A  85     137.935 -85.284   4.050  0.59 22.13           H
ATOM   1337 HE22BGLN A  85     138.550 -85.505   5.389  0.59 22.13           H
ATOM   1338  N   ALA A  86     141.848 -79.087   6.434  1.00 10.94           N
ANISOU 1338  N   ALA A  86     1966    962   1227    269     80    131       N
ATOM   1339  CA  ALA A  86     141.923 -77.640   6.593  1.00  9.98           C
ANISOU 1339  CA  ALA A  86     1805    901   1085    255     69    117       C
ATOM   1340  C   ALA A  86     141.452 -76.945   5.322  1.00  9.17           C
ANISOU 1340  C   ALA A  86     1657    821   1006    234     86     77       C
ATOM   1341  O   ALA A  86     141.921 -77.266   4.225  1.00  9.59           O
ANISOU 1341  O   ALA A  86     1687    871   1086    252     85     57       O
ATOM   1342  CB  ALA A  86     143.349 -77.204   6.931  1.00 13.14           C
ANISOU 1342  CB  ALA A  86     2181   1336   1477    295     27    127       C
ATOM   1343  H   ALA A  86     142.465 -79.412   5.932  1.00 13.17           H
ATOM   1344  HA  ALA A  86     141.342 -77.368   7.320  1.00 12.02           H
ATOM   1345  HB1 ALA A  86     143.368 -76.239   7.030  1.00 15.82           H
ATOM   1346  HB2 ALA A  86     143.620 -77.627   7.761  1.00 15.82           H
ATOM   1347  HB3 ALA A  86     143.941 -77.475   6.212  1.00 15.82           H
ATOM   1348  N   ILE A  87     140.541 -75.987   5.479  1.00 11.11           N
ANISOU 1348  N   ILE A  87     1891   1091   1240    200    101     65       N
ATOM   1349  CA  ILE A  87     140.025 -75.188   4.371  1.00 11.14           C
ANISOU 1349  CA  ILE A  87     1855   1119   1261    183    111     35       C
ATOM   1350  C   ILE A  87     140.763 -73.858   4.355  1.00  9.71           C
ANISOU 1350  C   ILE A  87     1642    975   1071    192     90     30       C
ATOM   1351  O   ILE A  87     140.733 -73.113   5.341  1.00 12.17           O
ANISOU 1351  O   ILE A  87     1962   1301   1362    184     85     36       O
ATOM   1352  CB  ILE A  87     138.512 -74.952   4.497  1.00  9.89           C
ANISOU 1352  CB  ILE A  87     1696    960   1102    146    139     24       C
ATOM   1353  CG1 ILE A  87     137.755 -76.273   4.640  1.00 10.16           C
ANISOU 1353  CG1 ILE A  87     1762    954   1143    125    164     28       C
ATOM   1354  CG2 ILE A  87     137.991 -74.162   3.293  1.00 13.02           C
ANISOU 1354  CG2 ILE A  87     2050   1381   1515    137    140     -2       C
ATOM   1355  CD1 ILE A  87     136.321 -76.089   5.064  1.00 13.14           C
ANISOU 1355  CD1 ILE A  87     2138   1339   1518     85    195     19       C
ATOM   1356  H   ILE A  87     140.199 -75.776   6.239  1.00 13.38           H
ATOM   1357  HA  ILE A  87     140.196 -75.646   3.533  1.00 13.42           H
ATOM   1358  HB  ILE A  87     138.354 -74.425   5.296  1.00 11.92           H
ATOM   1359 HG12 ILE A  87     137.758 -76.731   3.785  1.00 12.24           H
ATOM   1360 HG13 ILE A  87     138.197 -76.818   5.309  1.00 12.24           H
ATOM   1361 HG21 ILE A  87     137.036 -74.025   3.395  1.00 15.67           H
ATOM   1362 HG22 ILE A  87     138.446 -73.306   3.257  1.00 15.67           H
ATOM   1363 HG23 ILE A  87     138.169 -74.666   2.484  1.00 15.67           H
ATOM   1364 HD11 ILE A  87     135.899 -76.959   5.135  1.00 15.82           H
ATOM   1365 HD12 ILE A  87     136.301 -75.639   5.923  1.00 15.82           H
ATOM   1366 HD13 ILE A  87     135.862 -75.552   4.399  1.00 15.82           H
ATOM   1367  N   MET A  88     141.413 -73.548   3.238  1.00  5.69           N
ANISOU 1367  N   MET A  88     1102    484    578    202     81     16       N
ATOM   1368  CA  MET A  88     141.974 -72.217   3.025  1.00  7.02           C
ANISOU 1368  CA  MET A  88     1241    684    742    199     68      9       C
ATOM   1369  C   MET A  88     140.809 -71.306   2.654  1.00  6.77           C
ANISOU 1369  C   MET A  88     1201    656    713    175     83     -1       C
ATOM   1370  O   MET A  88     140.373 -71.270   1.503  1.00  8.33           O
ANISOU 1370  O   MET A  88     1384    859    923    170     89    -10       O
ATOM   1371  CB  MET A  88     143.044 -72.246   1.940  1.00  6.43           C
ANISOU 1371  CB  MET A  88     1136    627    679    213     60     -0       C
ATOM   1372  CG  MET A  88     144.141 -73.291   2.152  1.00  7.48           C
ANISOU 1372  CG  MET A  88     1269    755    818    247     48      5       C
ATOM   1373  SD  MET A  88     145.189 -72.999   3.594  1.00 15.96           S
ANISOU 1373  SD  MET A  88     2342   1847   1874    263     15     23       S
ATOM   1374  CE  MET A  88     144.337 -73.937   4.862  1.00 11.92           C
ANISOU 1374  CE  MET A  88     1888   1297   1345    267     17     49       C
ATOM   1375  H   MET A  88     141.544 -74.093   2.585  1.00  6.82           H
ATOM   1376  HA  MET A  88     142.380 -71.902   3.848  1.00  8.47           H
ATOM   1377  HB2 MET A  88     142.617 -72.437   1.090  1.00  7.76           H
ATOM   1378  HB3 MET A  88     143.471 -71.376   1.902  1.00  7.76           H
ATOM   1379  HG2 MET A  88     143.725 -74.160   2.263  1.00  9.02           H
ATOM   1380  HG3 MET A  88     144.715 -73.302   1.370  1.00  9.02           H
ATOM   1381  HE1 MET A  88     144.821 -73.851   5.698  1.00 14.35           H
ATOM   1382  HE2 MET A  88     143.438 -73.588   4.962  1.00 14.35           H
ATOM   1383  HE3 MET A  88     144.302 -74.869   4.594  1.00 14.35           H
ATOM   1384  N   SER A  89     140.287 -70.577   3.638  1.00  8.72           N
ANISOU 1384  N   SER A  89     1460    903    950    164     87      1       N
ATOM   1385  CA  SER A  89     139.008 -69.879   3.508  1.00 12.88           C
ANISOU 1385  CA  SER A  89     1979   1429   1485    150    104     -9       C
ATOM   1386  C   SER A  89     139.267 -68.421   3.142  1.00 11.06           C
ANISOU 1386  C   SER A  89     1733   1208   1261    150     95    -14       C
ATOM   1387  O   SER A  89     139.363 -67.545   4.003  1.00  9.17           O
ANISOU 1387  O   SER A  89     1503    966   1014    145     96    -19       O
ATOM   1388  CB  SER A  89     138.208 -70.004   4.796  1.00 14.45           C
ANISOU 1388  CB  SER A  89     2200   1620   1670    139    123    -11       C
ATOM   1389  OG  SER A  89     137.948 -71.366   5.080  1.00  9.94           O
ANISOU 1389  OG  SER A  89     1650   1034   1094    134    134     -1       O
ATOM   1390  H   SER A  89     140.661 -70.470   4.404  1.00 10.51           H
ATOM   1391  HA  SER A  89     138.495 -70.284   2.792  1.00 15.50           H
ATOM   1392  HB2 SER A  89     138.717 -69.619   5.526  1.00 17.39           H
ATOM   1393  HB3 SER A  89     137.365 -69.534   4.693  1.00 17.39           H
ATOM   1394  HG  SER A  89     137.508 -71.711   4.453  1.00 11.98           H
ATOM   1395  N   PHE A  90     139.358 -68.165   1.840  1.00  9.48           N
ANISOU 1395  N   PHE A  90     1514   1015   1072    152     89    -13       N
ATOM   1396  CA  PHE A  90     139.588 -66.831   1.313  1.00  8.59           C
ANISOU 1396  CA  PHE A  90     1393    904    966    149     82     -9       C
ATOM   1397  C   PHE A  90     138.293 -66.064   1.087  1.00  7.92           C
ANISOU 1397  C   PHE A  90     1303    809    896    154     88    -11       C
ATOM   1398  O   PHE A  90     138.264 -65.136   0.272  1.00  6.61           O
ANISOU 1398  O   PHE A  90     1132    640    739    156     80     -1       O
ATOM   1399  CB  PHE A  90     140.388 -66.922   0.014  1.00  9.47           C
ANISOU 1399  CB  PHE A  90     1492   1031   1075    147     74     -2       C
ATOM   1400  CG  PHE A  90     141.745 -67.546   0.185  1.00  5.07           C
ANISOU 1400  CG  PHE A  90      930    487    510    149     68     -4       C
ATOM   1401  CD1 PHE A  90     142.729 -66.894   0.902  1.00  5.81           C
ANISOU 1401  CD1 PHE A  90     1022    586    599    141     60     -5       C
ATOM   1402  CD2 PHE A  90     142.036 -68.776  -0.377  1.00  7.62           C
ANISOU 1402  CD2 PHE A  90     1246    818    831    159     71     -9       C
ATOM   1403  CE1 PHE A  90     143.980 -67.456   1.058  1.00  5.37           C
ANISOU 1403  CE1 PHE A  90      952    550    540    147     51     -8       C
ATOM   1404  CE2 PHE A  90     143.286 -69.343  -0.222  1.00  8.59           C
ANISOU 1404  CE2 PHE A  90     1359    953    953    170     65    -13       C
ATOM   1405  CZ  PHE A  90     144.258 -68.682   0.497  1.00  5.54           C
ANISOU 1405  CZ  PHE A  90      964    578    564    166     53    -11       C
ATOM   1406  H   PHE A  90     139.287 -68.766   1.229  1.00 11.42           H
ATOM   1407  HA  PHE A  90     140.119 -66.331   1.953  1.00 10.35           H
ATOM   1408  HB2 PHE A  90     139.891 -67.461  -0.622  1.00 11.41           H
ATOM   1409  HB3 PHE A  90     140.514 -66.028  -0.339  1.00 11.41           H
ATOM   1410  HD1 PHE A  90     142.547 -66.066   1.283  1.00  7.02           H
ATOM   1411  HD2 PHE A  90     141.383 -69.225  -0.863  1.00  9.19           H
ATOM   1412  HE1 PHE A  90     144.633 -67.008   1.545  1.00  6.50           H
ATOM   1413  HE2 PHE A  90     143.471 -70.171  -0.603  1.00 10.36           H
ATOM   1414  HZ  PHE A  90     145.100 -69.063   0.602  1.00  6.70           H
ATOM   1415  N   HIS A  91     137.230 -66.423   1.799  1.00 12.18           N
ANISOU 1415  N   HIS A  91     1842   1344   1440    155    103    -22       N
ATOM   1416  CA  HIS A  91     135.914 -65.840   1.601  1.00 11.35           C
ANISOU 1416  CA  HIS A  91     1720   1238   1356    165    109    -29       C
ATOM   1417  C   HIS A  91     135.379 -65.325   2.928  1.00 10.10           C
ANISOU 1417  C   HIS A  91     1569   1067   1201    167    130    -46       C
ATOM   1418  O   HIS A  91     135.925 -65.597   3.999  1.00 11.33           O
ANISOU 1418  O   HIS A  91     1748   1220   1336    155    139    -52       O
ATOM   1419  CB  HIS A  91     134.939 -66.864   1.005  1.00  8.35           C
ANISOU 1419  CB  HIS A  91     1318    874    981    162    112    -34       C
ATOM   1420  CG  HIS A  91     134.821 -68.119   1.812  1.00  7.95           C
ANISOU 1420  CG  HIS A  91     1279    822    920    144    131    -43       C
ATOM   1421  ND1 HIS A  91     135.789 -69.100   1.808  1.00  6.63           N
ANISOU 1421  ND1 HIS A  91     1132    649    736    138    127    -35       N
ATOM   1422  CD2 HIS A  91     133.849 -68.554   2.649  1.00  8.46           C
ANISOU 1422  CD2 HIS A  91     1340    887    987    132    157    -56       C
ATOM   1423  CE1 HIS A  91     135.419 -70.084   2.607  1.00  8.31           C
ANISOU 1423  CE1 HIS A  91     1361    854    944    124    146    -39       C
ATOM   1424  NE2 HIS A  91     134.246 -69.777   3.131  1.00  8.35           N
ANISOU 1424  NE2 HIS A  91     1352    864    957    116    167    -51       N
ATOM   1425  H   HIS A  91     137.250 -67.018   2.419  1.00 14.66           H
ATOM   1426  HA  HIS A  91     135.983 -65.092   0.988  1.00 13.67           H
ATOM   1427  HB2 HIS A  91     134.058 -66.462   0.950  1.00 10.07           H
ATOM   1428  HB3 HIS A  91     135.246 -67.109   0.118  1.00 10.07           H
ATOM   1429  HD2 HIS A  91     133.061 -68.107   2.859  1.00 10.20           H
ATOM   1430  HE1 HIS A  91     135.903 -70.861   2.774  1.00 10.03           H
ATOM   1431  HE2 HIS A  91     133.802 -70.264   3.683  1.00 10.07           H
ATOM   1432  N   GLN A  92     134.281 -64.583   2.836  1.00  7.78           N
ANISOU 1432  N   GLN A  92     1256    768    931    183    138    -56       N
ATOM   1433  CA  GLN A  92     133.652 -63.994   4.005  1.00  9.18           C
ANISOU 1433  CA  GLN A  92     1437    936   1117    188    164    -80       C
ATOM   1434  C   GLN A  92     132.838 -65.034   4.760  1.00  9.03           C
ANISOU 1434  C   GLN A  92     1408    936   1087    172    193    -95       C
ATOM   1435  O   GLN A  92     132.164 -65.875   4.160  1.00  9.50           O
ANISOU 1435  O   GLN A  92     1443   1013   1155    166    193    -93       O
ATOM   1436  CB  GLN A  92     132.751 -62.834   3.581  1.00 13.01           C
ANISOU 1436  CB  GLN A  92     1899   1407   1638    220    163    -87       C
ATOM   1437  CG  GLN A  92     131.817 -62.315   4.666  1.00 12.79           C
ANISOU 1437  CG  GLN A  92     1861   1372   1625    232    197   -121       C
ATOM   1438  CD  GLN A  92     131.024 -61.117   4.200  1.00 12.33           C
ANISOU 1438  CD  GLN A  92     1780   1293   1610    274    192   -126       C
ATOM   1439  OE1 GLN A  92     131.468 -59.976   4.328  1.00 12.95           O
ANISOU 1439  OE1 GLN A  92     1885   1333   1702    289    189   -128       O
ATOM   1440  NE2 GLN A  92     129.847 -61.370   3.641  1.00 17.96           N
ANISOU 1440  NE2 GLN A  92     2444   2031   2349    295    189   -128       N
ATOM   1441  H   GLN A  92     133.878 -64.406   2.098  1.00  9.38           H
ATOM   1442  HA  GLN A  92     134.336 -63.649   4.600  1.00 11.07           H
ATOM   1443  HB2 GLN A  92     133.312 -62.095   3.300  1.00 15.66           H
ATOM   1444  HB3 GLN A  92     132.201 -63.126   2.837  1.00 15.66           H
ATOM   1445  HG2 GLN A  92     131.192 -63.015   4.911  1.00 15.39           H
ATOM   1446  HG3 GLN A  92     132.341 -62.049   5.438  1.00 15.39           H
ATOM   1447 HE21 GLN A  92     129.574 -62.181   3.562  1.00 21.60           H
ATOM   1448 HE22 GLN A  92     129.357 -60.722   3.359  1.00 21.60           H
ATOM   1449  N   CYS A  93     132.913 -64.975   6.084  1.00  7.35           N
ANISOU 1449  N   CYS A  93     1219    720    854    159    219   -112       N
ATOM   1450  CA  CYS A  93     132.049 -65.758   6.956  1.00 10.06           C
ANISOU 1450  CA  CYS A  93     1559   1080   1184    139    255   -127       C
ATOM   1451  C   CYS A  93     130.899 -64.875   7.419  1.00 10.00           C
ANISOU 1451  C   CYS A  93     1523   1075   1201    155    287   -161       C
ATOM   1452  O   CYS A  93     131.122 -63.742   7.854  1.00  9.02           O
ANISOU 1452  O   CYS A  93     1412    933   1082    171    291   -178       O
ATOM   1453  CB  CYS A  93     132.820 -66.290   8.163  1.00  8.05           C
ANISOU 1453  CB  CYS A  93     1351    826    882    115    265   -122       C
ATOM   1454  SG  CYS A  93     131.858 -67.405   9.209  1.00 15.08           S
ANISOU 1454  SG  CYS A  93     2251   1733   1746     81    314   -129       S
ATOM   1455  H   CYS A  93     133.470 -64.477   6.510  1.00  8.87           H
ATOM   1456  HA  CYS A  93     131.684 -66.511   6.464  1.00 12.12           H
ATOM   1457  HB2 CYS A  93     133.597 -66.777   7.847  1.00  9.71           H
ATOM   1458  HB3 CYS A  93     133.101 -65.540   8.709  1.00  9.71           H
ATOM   1459  HG  CYS A  93     132.543 -67.769  10.125  1.00 18.14           H
ATOM   1460  N   GLY A  94     129.675 -65.392   7.322  1.00  8.44           N
ANISOU 1460  N   GLY A  94     1285    900   1021    149    311   -174       N
ATOM   1461  CA  GLY A  94     128.519 -64.611   7.731  1.00 10.13           C
ANISOU 1461  CA  GLY A  94     1461   1123   1264    169    344   -211       C
ATOM   1462  C   GLY A  94     128.237 -63.483   6.755  1.00 11.22           C
ANISOU 1462  C   GLY A  94     1566   1246   1449    218    315   -210       C
ATOM   1463  O   GLY A  94     128.369 -63.631   5.535  1.00 13.77           O
ANISOU 1463  O   GLY A  94     1874   1571   1787    230    274   -184       O
ATOM   1464  H   GLY A  94     129.493 -66.179   7.028  1.00 10.17           H
ATOM   1465  HA2 GLY A  94     127.738 -65.184   7.777  1.00 12.20           H
ATOM   1466  HA3 GLY A  94     128.677 -64.230   8.609  1.00 12.20           H
ATOM   1467  N   GLY A  95     127.844 -62.334   7.300  1.00 13.30           N
ANISOU 1467  N   GLY A  95     1824   1493   1736    249    336   -240       N
ATOM   1468  CA  GLY A  95     127.543 -61.163   6.512  1.00 14.98           C
ANISOU 1468  CA  GLY A  95     2013   1680   1996    302    310   -238       C
ATOM   1469  C   GLY A  95     126.065 -60.880   6.341  1.00 16.52           C
ANISOU 1469  C   GLY A  95     2138   1899   2240    339    326   -264       C
ATOM   1470  O   GLY A  95     125.703 -59.750   5.993  1.00 20.14           O
ANISOU 1470  O   GLY A  95     2580   2330   2743    393    314   -270       O
ATOM   1471  H   GLY A  95     127.745 -62.214   8.145  1.00 16.01           H
ATOM   1472  HA2 GLY A  95     127.950 -60.388   6.930  1.00 18.02           H
ATOM   1473  HA3 GLY A  95     127.931 -61.268   5.629  1.00 18.02           H
ATOM   1474  N   ASN A  96     125.207 -61.867   6.569  1.00  9.25           N
ANISOU 1474  N   ASN A  96     1173   1025   1315    312    353   -281       N
ATOM   1475  CA  ASN A  96     123.770 -61.665   6.486  1.00  9.97           C
ANISOU 1475  CA  ASN A  96     1184   1150   1453    342    373   -313       C
ATOM   1476  C   ASN A  96     123.230 -61.224   7.837  1.00 11.65           C
ANISOU 1476  C   ASN A  96     1391   1365   1670    345    440   -366       C
ATOM   1477  O   ASN A  96     123.738 -61.617   8.891  1.00 10.43           O
ANISOU 1477  O   ASN A  96     1286   1209   1467    299    478   -378       O
ATOM   1478  CB  ASN A  96     123.063 -62.943   6.029  1.00 19.85           C
ANISOU 1478  CB  ASN A  96     2385   2456   2701    303    372   -310       C
ATOM   1479  CG  ASN A  96     123.519 -63.406   4.655  1.00 31.39           C
ANISOU 1479  CG  ASN A  96     3851   3920   4156    300    309   -266       C
ATOM   1480  OD1 ASN A  96     123.755 -64.594   4.437  1.00 28.58           O
ANISOU 1480  OD1 ASN A  96     3507   3582   3771    249    306   -254       O
ATOM   1481  ND2 ASN A  96     123.647 -62.469   3.723  1.00 43.86           N
ANISOU 1481  ND2 ASN A  96     5425   5479   5761    354    260   -243       N
ATOM   1482  H   ASN A  96     125.436 -62.670   6.776  1.00 11.15           H
ATOM   1483  HA  ASN A  96     123.582 -60.966   5.840  1.00 12.01           H
ATOM   1484  HB2 ASN A  96     123.252 -63.652   6.663  1.00 23.87           H
ATOM   1485  HB3 ASN A  96     122.108 -62.779   5.989  1.00 23.87           H
ATOM   1486 HD21 ASN A  96     123.902 -62.683   2.930  1.00 52.68           H
ATOM   1487 HD22 ASN A  96     123.475 -61.648   3.912  1.00 52.68           H
ATOM   1488  N   VAL A  97     122.199 -60.380   7.799  1.00 12.45           N
ANISOU 1488  N   VAL A  97     1430   1472   1828    401    453   -400       N
ATOM   1489  CA  VAL A  97     121.568 -59.941   9.036  1.00 16.22           C
ANISOU 1489  CA  VAL A  97     1892   1958   2312    407    523   -459       C
ATOM   1490  C   VAL A  97     121.035 -61.160   9.770  1.00 20.74           C
ANISOU 1490  C   VAL A  97     2443   2589   2849    338    577   -479       C
ATOM   1491  O   VAL A  97     120.301 -61.980   9.202  1.00 19.99           O
ANISOU 1491  O   VAL A  97     2287   2540   2770    319    571   -474       O
ATOM   1492  CB  VAL A  97     120.460 -58.918   8.745  1.00 14.91           C
ANISOU 1492  CB  VAL A  97     1659   1798   2210    481    512   -478       C
ATOM   1493  CG1 VAL A  97     119.832 -58.439  10.043  1.00 14.82           C
ANISOU 1493  CG1 VAL A  97     1644   1802   2186    478    566   -523       C
ATOM   1494  CG2 VAL A  97     121.021 -57.735   7.959  1.00 17.18           C
ANISOU 1494  CG2 VAL A  97     1981   2020   2529    544    455   -447       C
ATOM   1495  H   VAL A  97     121.853 -60.054   7.083  1.00 14.98           H
ATOM   1496  HA  VAL A  97     122.233 -59.515   9.599  1.00 19.51           H
ATOM   1497  HB  VAL A  97     119.769 -59.338   8.209  1.00 17.95           H
ATOM   1498 HG11 VAL A  97     119.136 -57.795   9.837  1.00 17.84           H
ATOM   1499 HG12 VAL A  97     119.452 -59.200  10.508  1.00 17.84           H
ATOM   1500 HG13 VAL A  97     120.517 -58.024  10.590  1.00 17.84           H
ATOM   1501 HG21 VAL A  97     120.305 -57.103   7.787  1.00 20.67           H
ATOM   1502 HG22 VAL A  97     121.718 -57.311   8.482  1.00 20.67           H
ATOM   1503 HG23 VAL A  97     121.386 -58.058   7.120  1.00 20.67           H
ATOM   1504  N   GLY A  98     121.416 -61.293  11.039  1.00 23.66           N
ANISOU 1504  N   GLY A  98     2870   2959   3161    293    616   -491       N
ATOM   1505  CA  GLY A  98     121.090 -62.451  11.835  1.00 24.26           C
ANISOU 1505  CA  GLY A  98     2948   3079   3190    221    666   -498       C
ATOM   1506  C   GLY A  98     122.233 -63.430  12.009  1.00 24.37           C
ANISOU 1506  C   GLY A  98     3042   3077   3141    164    660   -461       C
ATOM   1507  O   GLY A  98     122.193 -64.249  12.935  1.00 26.74           O
ANISOU 1507  O   GLY A  98     3371   3400   3387    104    699   -458       O
ATOM   1508  H   GLY A  98     121.877 -60.704  11.464  1.00 28.44           H
ATOM   1509  HA2 GLY A  98     120.807 -62.160  12.716  1.00 29.16           H
ATOM   1510  HA3 GLY A  98     120.351 -62.923  11.421  1.00 29.16           H
ATOM   1511  N   ASP A  99     123.246 -63.372  11.145  1.00 17.77           N
ANISOU 1511  N   ASP A  99     2244   2204   2305    181    596   -417       N
ATOM   1512  CA  ASP A  99     124.413 -64.225  11.316  1.00 11.37           C
ANISOU 1512  CA  ASP A  99     1508   1377   1434    135    574   -374       C
ATOM   1513  C   ASP A  99     125.142 -63.866  12.604  1.00 13.23           C
ANISOU 1513  C   ASP A  99     1812   1600   1613    117    602   -388       C
ATOM   1514  O   ASP A  99     125.283 -62.691  12.954  1.00 13.64           O
ANISOU 1514  O   ASP A  99     1872   1633   1677    150    598   -414       O
ATOM   1515  CB  ASP A  99     125.365 -64.088  10.124  1.00 15.00           C
ANISOU 1515  CB  ASP A  99     1986   1804   1908    161    500   -329       C
ATOM   1516  CG  ASP A  99     124.865 -64.805   8.884  1.00 26.60           C
ANISOU 1516  CG  ASP A  99     3406   3293   3408    160    468   -307       C
ATOM   1517  OD1 ASP A  99     124.066 -65.755   9.024  1.00 29.86           O
ANISOU 1517  OD1 ASP A  99     3787   3740   3820    121    499   -317       O
ATOM   1518  OD2 ASP A  99     125.281 -64.425   7.766  1.00 25.13           O1+
ANISOU 1518  OD2 ASP A  99     3214   3089   3245    192    413   -282       O1+
ATOM   1519  H   ASP A  99     123.279 -62.853  10.461  1.00 21.38           H
ATOM   1520  HA  ASP A  99     124.129 -65.151  11.374  1.00 13.69           H
ATOM   1521  HB2 ASP A  99     125.465 -63.148   9.907  1.00 18.05           H
ATOM   1522  HB3 ASP A  99     126.226 -64.467  10.363  1.00 18.05           H
ATOM   1523  N   VAL A 100     125.614 -64.894  13.304  1.00 12.66           N
ANISOU 1523  N   VAL A 100     1793   1539   1479     63    616   -364       N
ATOM   1524  CA  VAL A 100     126.286 -64.716  14.587  1.00 20.18           C
ANISOU 1524  CA  VAL A 100     2808   2492   2367     38    626   -366       C
ATOM   1525  C   VAL A 100     127.787 -64.539  14.408  1.00 14.68           C
ANISOU 1525  C   VAL A 100     2173   1763   1643     47    573   -337       C
ATOM   1526  O   VAL A 100     128.408 -63.729  15.101  1.00 15.95           O
ANISOU 1526  O   VAL A 100     2363   1916   1779     51    560   -351       O
ATOM   1527  CB  VAL A 100     125.967 -65.919  15.499  1.00 26.09           C
ANISOU 1527  CB  VAL A 100     3582   3271   3060    -23    666   -350       C
ATOM   1528  CG1 VAL A 100     126.711 -65.812  16.826  1.00 27.63           C
ANISOU 1528  CG1 VAL A 100     3843   3473   3184    -48    663   -343       C
ATOM   1529  CG2 VAL A 100     124.462 -66.022  15.731  1.00 28.31           C
ANISOU 1529  CG2 VAL A 100     3796   3589   3370    -36    721   -384       C
ATOM   1530  H   VAL A 100     125.556 -65.714  13.053  1.00 15.24           H
ATOM   1531  HA  VAL A 100     125.941 -63.917  15.016  1.00 24.27           H
ATOM   1532  HB  VAL A 100     126.257 -66.733  15.058  1.00 31.36           H
ATOM   1533 HG11 VAL A 100     126.490 -66.581  17.374  1.00 33.21           H
ATOM   1534 HG12 VAL A 100     127.665 -65.793  16.652  1.00 33.21           H
ATOM   1535 HG13 VAL A 100     126.440 -64.996  17.274  1.00 33.21           H
ATOM   1536 HG21 VAL A 100     124.283 -66.783  16.305  1.00 34.02           H
ATOM   1537 HG22 VAL A 100     124.152 -65.206  16.155  1.00 34.02           H
ATOM   1538 HG23 VAL A 100     124.018 -66.140  14.876  1.00 34.02           H
ATOM   1539  N   VAL A 101     128.380 -65.294  13.491  1.00 13.36           N
ANISOU 1539  N   VAL A 101     2012   1582   1483     46    528   -290       N
ATOM   1540  CA  VAL A 101     129.817 -65.277  13.244  1.00 18.42           C
ANISOU 1540  CA  VAL A 101     2696   2199   2101     52    471   -255       C
ATOM   1541  C   VAL A 101     130.042 -64.515  11.947  1.00 12.24           C
ANISOU 1541  C   VAL A 101     1881   1392   1379     94    427   -251       C
ATOM   1542  O   VAL A 101     129.674 -64.991  10.867  1.00  8.70           O
ANISOU 1542  O   VAL A 101     1396    944    966    103    409   -231       O
ATOM   1543  CB  VAL A 101     130.397 -66.697  13.161  1.00 18.73           C
ANISOU 1543  CB  VAL A 101     2768   2240   2108     23    450   -205       C
ATOM   1544  CG1 VAL A 101     131.902 -66.645  12.946  1.00 16.66           C
ANISOU 1544  CG1 VAL A 101     2542   1962   1827     35    392   -175       C
ATOM   1545  CG2 VAL A 101     130.053 -67.489  14.420  1.00 16.87           C
ANISOU 1545  CG2 VAL A 101     2571   2027   1812    -20    496   -202       C
ATOM   1546  H   VAL A 101     127.956 -65.842  12.982  0.23 16.08           H
ATOM   1547  HA  VAL A 101     130.264 -64.803  13.963  1.00 22.15           H
ATOM   1548  HB  VAL A 101     130.002 -67.154  12.403  1.00 22.52           H
ATOM   1549 HG11 VAL A 101     132.244 -67.551  12.897  1.00 20.04           H
ATOM   1550 HG12 VAL A 101     132.086 -66.176  12.118  1.00 20.04           H
ATOM   1551 HG13 VAL A 101     132.310 -66.176  13.691  1.00 20.04           H
ATOM   1552 HG21 VAL A 101     130.429 -68.380  14.345  1.00 20.29           H
ATOM   1553 HG22 VAL A 101     130.429 -67.035  15.191  1.00 20.29           H
ATOM   1554 HG23 VAL A 101     129.088 -67.542  14.506  1.00 20.29           H
ATOM   1555  N   ASN A 102     130.656 -63.338  12.046  1.00  9.70           N
ANISOU 1555  N   ASN A 102     1575   1048   1064    114    411   -268       N
ATOM   1556  CA  ASN A 102     130.886 -62.470  10.895  1.00 11.64           C
ANISOU 1556  CA  ASN A 102     1798   1263   1360    151    374   -261       C
ATOM   1557  C   ASN A 102     132.379 -62.202  10.774  1.00  7.62           C
ANISOU 1557  C   ASN A 102     1330    737    830    143    331   -239       C
ATOM   1558  O   ASN A 102     132.968 -61.531  11.630  1.00  7.85           O
ANISOU 1558  O   ASN A 102     1392    757    832    132    336   -264       O
ATOM   1559  CB  ASN A 102     130.100 -61.169  11.030  1.00 10.00           C
ANISOU 1559  CB  ASN A 102     1568   1035   1195    186    400   -304       C
ATOM   1560  CG  ASN A 102     128.603 -61.402  11.062  1.00  9.80           C
ANISOU 1560  CG  ASN A 102     1489   1035   1200    199    441   -328       C
ATOM   1561  OD1 ASN A 102     127.979 -61.648  10.028  1.00 10.60           O
ANISOU 1561  OD1 ASN A 102     1542   1144   1342    220    423   -311       O
ATOM   1562  ND2 ASN A 102     128.020 -61.337  12.250  1.00  9.33           N
ANISOU 1562  ND2 ASN A 102     1432    996   1117    183    494   -370       N
ATOM   1563  H   ASN A 102     130.954 -63.014  12.785  1.00 11.69           H
ATOM   1564  HA  ASN A 102     130.591 -62.922  10.089  1.00 14.01           H
ATOM   1565  HB2 ASN A 102     130.354 -60.728  11.856  1.00 12.04           H
ATOM   1566  HB3 ASN A 102     130.300 -60.598  10.272  1.00 12.04           H
ATOM   1567 HD21 ASN A 102     127.172 -61.462  12.321  1.00 10.95           H
ATOM   1568 HD22 ASN A 102     128.490 -61.170  12.951  1.00 10.95           H
ATOM   1569  N   ILE A 103     132.984 -62.723   9.712  1.00  7.17           N
ANISOU 1569  N   ILE A 103     1265    677    783    146    291   -200       N
ATOM   1570  CA  ILE A 103     134.410 -62.544   9.457  1.00  6.90           C
ANISOU 1570  CA  ILE A 103     1256    633    733    138    252   -179       C
ATOM   1571  C   ILE A 103     134.577 -62.137   8.000  1.00  6.65           C
ANISOU 1571  C   ILE A 103     1202    582    742    159    223   -156       C
ATOM   1572  O   ILE A 103     134.730 -63.010   7.131  1.00  8.41           O
ANISOU 1572  O   ILE A 103     1411    818    968    159    204   -127       O
ATOM   1573  CB  ILE A 103     135.213 -63.819   9.754  1.00  8.79           C
ANISOU 1573  CB  ILE A 103     1515    895    929    115    235   -151       C
ATOM   1574  CG1 ILE A 103     134.865 -64.371  11.137  1.00  9.25           C
ANISOU 1574  CG1 ILE A 103     1600    973    940     93    266   -163       C
ATOM   1575  CG2 ILE A 103     136.710 -63.527   9.645  1.00 10.17           C
ANISOU 1575  CG2 ILE A 103     1707   1068   1089    108    197   -139       C
ATOM   1576  CD1 ILE A 103     135.507 -65.707  11.435  1.00  6.94           C
ANISOU 1576  CD1 ILE A 103     1332    697    608     78    249   -128       C
ATOM   1577  H   ILE A 103     132.583 -63.192   9.114  1.00  8.40           H
ATOM   1578  HA  ILE A 103     134.751 -61.829  10.017  1.00  8.07           H
ATOM   1579  HB  ILE A 103     134.982 -64.487   9.090  1.00 10.59           H
ATOM   1580 HG12 ILE A 103     135.164 -63.741  11.811  1.00 11.14           H
ATOM   1581 HG13 ILE A 103     133.903 -64.484  11.196  1.00 11.14           H
ATOM   1582 HG21 ILE A 103     137.204 -64.340   9.834  1.00 12.25           H
ATOM   1583 HG22 ILE A 103     136.907 -63.221   8.746  1.00 12.25           H
ATOM   1584 HG23 ILE A 103     136.944 -62.839  10.287  1.00 12.25           H
ATOM   1585 HD11 ILE A 103     135.243 -65.993  12.323  1.00  8.12           H
ATOM   1586 HD12 ILE A 103     135.209 -66.354  10.776  1.00  8.12           H
ATOM   1587 HD13 ILE A 103     136.471 -65.610  11.391  1.00  8.12           H
ATOM   1588  N   PRO A 104     134.539 -60.849   7.677  1.00  7.68           N
ANISOU 1588  N   PRO A 104     1334    681    905    177    220   -168       N
ATOM   1589  CA  PRO A 104     134.790 -60.431   6.294  1.00  8.32           C
ANISOU 1589  CA  PRO A 104     1402    744   1016    193    191   -138       C
ATOM   1590  C   PRO A 104     136.242 -60.673   5.916  1.00 12.55           C
ANISOU 1590  C   PRO A 104     1955   1286   1529    168    163   -115       C
ATOM   1591  O   PRO A 104     137.102 -60.929   6.762  1.00  9.67           O
ANISOU 1591  O   PRO A 104     1610    934   1132    144    160   -124       O
ATOM   1592  CB  PRO A 104     134.455 -58.941   6.307  1.00  7.36           C
ANISOU 1592  CB  PRO A 104     1290    576    930    216    199   -156       C
ATOM   1593  CG  PRO A 104     134.725 -58.520   7.708  1.00 11.64           C
ANISOU 1593  CG  PRO A 104     1861   1111   1451    196    224   -198       C
ATOM   1594  CD  PRO A 104     134.333 -59.694   8.568  1.00  8.67           C
ANISOU 1594  CD  PRO A 104     1478    779   1037    181    244   -209       C
ATOM   1595  HA  PRO A 104     134.204 -60.897   5.678  1.00 10.04           H
ATOM   1596  HB2 PRO A 104     135.031 -58.468   5.686  1.00  8.88           H
ATOM   1597  HB3 PRO A 104     133.521 -58.811   6.080  1.00  8.88           H
ATOM   1598  HG2 PRO A 104     135.668 -58.321   7.812  1.00 14.02           H
ATOM   1599  HG3 PRO A 104     134.186 -57.743   7.924  1.00 14.02           H
ATOM   1600  HD2 PRO A 104     134.914 -59.755   9.342  1.00 10.45           H
ATOM   1601  HD3 PRO A 104     133.400 -59.628   8.826  1.00 10.45           H
ATOM   1602  N   ILE A 105     136.515 -60.594   4.617  1.00 11.16           N
ANISOU 1602  N   ILE A 105     1768   1105   1368    176    140    -84       N
ATOM   1603  CA  ILE A 105     137.893 -60.699   4.149  1.00  8.49           C
ANISOU 1603  CA  ILE A 105     1438    775   1014    152    119    -66       C
ATOM   1604  C   ILE A 105     138.642 -59.494   4.709  1.00  7.81           C
ANISOU 1604  C   ILE A 105     1378    660    931    133    121    -84       C
ATOM   1605  O   ILE A 105     138.009 -58.493   5.079  1.00  9.03           O
ANISOU 1605  O   ILE A 105     1546    777   1107    145    136   -103       O
ATOM   1606  CB  ILE A 105     137.973 -60.789   2.615  1.00  8.22           C
ANISOU 1606  CB  ILE A 105     1389    744    988    160    102    -33       C
ATOM   1607  CG1 ILE A 105     137.414 -59.530   1.952  1.00  6.59           C
ANISOU 1607  CG1 ILE A 105     1190    500    813    179     99    -20       C
ATOM   1608  CG2 ILE A 105     137.220 -62.024   2.133  1.00 11.78           C
ANISOU 1608  CG2 ILE A 105     1816   1226   1434    172    100    -25       C
ATOM   1609  CD1 ILE A 105     137.596 -59.504   0.433  1.00  8.28           C
ANISOU 1609  CD1 ILE A 105     1400    722   1026    181     80     18       C
ATOM   1610  H   ILE A 105     135.931 -60.483   3.995  1.00 13.44           H
ATOM   1611  HA  ILE A 105     138.294 -61.501   4.519  1.00 10.24           H
ATOM   1612  HB  ILE A 105     138.905 -60.880   2.362  1.00  9.91           H
ATOM   1613 HG12 ILE A 105     136.463 -59.474   2.139  1.00  7.95           H
ATOM   1614 HG13 ILE A 105     137.868 -58.755   2.319  1.00  7.95           H
ATOM   1615 HG21 ILE A 105     137.278 -62.070   1.166  1.00 14.19           H
ATOM   1616 HG22 ILE A 105     137.623 -62.813   2.527  1.00 14.19           H
ATOM   1617 HG23 ILE A 105     136.292 -61.954   2.407  1.00 14.19           H
ATOM   1618 HD11 ILE A 105     137.219 -58.681   0.084  1.00  9.99           H
ATOM   1619 HD12 ILE A 105     138.543 -59.548   0.228  1.00  9.99           H
ATOM   1620 HD13 ILE A 105     137.138 -60.268   0.048  1.00  9.99           H
ATOM   1621  N   PRO A 106     139.970 -59.542   4.797  1.00  6.30           N
ANISOU 1621  N   PRO A 106     1192    483    720    103    107    -82       N
ATOM   1622  CA  PRO A 106     140.704 -58.513   5.544  1.00  7.03           C
ANISOU 1622  CA  PRO A 106     1307    555    811     74    109   -108       C
ATOM   1623  C   PRO A 106     140.312 -57.100   5.135  1.00 10.87           C
ANISOU 1623  C   PRO A 106     1815    982   1334     78    120   -111       C
ATOM   1624  O   PRO A 106     140.032 -56.822   3.968  1.00 12.18           O
ANISOU 1624  O   PRO A 106     1978   1129   1522     93    115    -78       O
ATOM   1625  CB  PRO A 106     142.168 -58.816   5.205  1.00  6.57           C
ANISOU 1625  CB  PRO A 106     1235    527    735     43     88    -97       C
ATOM   1626  CG  PRO A 106     142.178 -60.281   4.906  1.00 11.43           C
ANISOU 1626  CG  PRO A 106     1826   1185   1333     62     78    -77       C
ATOM   1627  CD  PRO A 106     140.873 -60.548   4.212  1.00  7.49           C
ANISOU 1627  CD  PRO A 106     1323    672    852     94     90    -61       C
ATOM   1628  HA  PRO A 106     140.565 -58.624   6.497  1.00  8.49           H
ATOM   1629  HB2 PRO A 106     142.440 -58.302   4.428  1.00  7.67           H
ATOM   1630  HB3 PRO A 106     142.732 -58.615   5.969  1.00  7.67           H
ATOM   1631  HG2 PRO A 106     142.925 -60.491   4.324  1.00 13.77           H
ATOM   1632  HG3 PRO A 106     142.235 -60.783   5.734  1.00 13.77           H
ATOM   1633  HD2 PRO A 106     140.962 -60.408   3.256  1.00  9.04           H
ATOM   1634  HD3 PRO A 106     140.559 -61.444   4.413  1.00  9.04           H
ATOM   1635  N   GLN A 107     140.306 -56.199   6.121  1.00 11.15           N
ANISOU 1635  N   GLN A 107     1876    986   1373     64    134   -150       N
ATOM   1636  CA  GLN A 107     139.892 -54.822   5.872  1.00 11.30           C
ANISOU 1636  CA  GLN A 107     1924    937   1433     72    148   -157       C
ATOM   1637  C   GLN A 107     140.858 -54.112   4.930  1.00 11.52           C
ANISOU 1637  C   GLN A 107     1965    937   1475     40    137   -130       C
ATOM   1638  O   GLN A 107     140.434 -53.305   4.096  1.00  9.21           O
ANISOU 1638  O   GLN A 107     1691    592   1216     58    140   -104       O
ATOM   1639  CB  GLN A 107     139.776 -54.067   7.199  1.00 12.78           C
ANISOU 1639  CB  GLN A 107     2140   1097   1620     59    169   -215       C
ATOM   1640  CG  GLN A 107     139.322 -52.614   7.070  1.00 13.79           C
ANISOU 1640  CG  GLN A 107     2303   1141   1797     72    188   -231       C
ATOM   1641  CD  GLN A 107     137.924 -52.479   6.487  1.00 16.51           C
ANISOU 1641  CD  GLN A 107     2624   1470   2181    135    192   -207       C
ATOM   1642  OE1 GLN A 107     136.968 -53.063   6.995  1.00 16.20           O
ANISOU 1642  OE1 GLN A 107     2558   1463   2136    165    204   -224       O
ATOM   1643  NE2 GLN A 107     137.803 -51.708   5.412  1.00 16.49           N
ANISOU 1643  NE2 GLN A 107     2628   1423   2216    151    180   -168       N
ATOM   1644  H   GLN A 107     140.535 -56.360   6.934  1.00 13.43           H
ATOM   1645  HA  GLN A 107     139.017 -54.827   5.454  1.00 13.61           H
ATOM   1646  HB2 GLN A 107     139.133 -54.526   7.762  1.00 15.39           H
ATOM   1647  HB3 GLN A 107     140.645 -54.065   7.631  1.00 15.39           H
ATOM   1648  HG2 GLN A 107     139.320 -52.205   7.950  1.00 16.60           H
ATOM   1649  HG3 GLN A 107     139.936 -52.142   6.487  1.00 16.60           H
ATOM   1650 HE21 GLN A 107     138.495 -51.316   5.084  1.00 19.84           H
ATOM   1651 HE22 GLN A 107     137.033 -51.600   5.045  1.00 19.84           H
ATOM   1652  N   TRP A 108     142.160 -54.389   5.048  1.00 10.54           N
ANISOU 1652  N   TRP A 108     1831    849   1324     -8    124   -134       N
ATOM   1653  CA  TRP A 108     143.122 -53.740   4.164  1.00  9.85           C
ANISOU 1653  CA  TRP A 108     1751    743   1247    -48    121   -111       C
ATOM   1654  C   TRP A 108     142.947 -54.183   2.719  1.00 12.11           C
ANISOU 1654  C   TRP A 108     2023   1043   1536    -27    114    -55       C
ATOM   1655  O   TRP A 108     143.320 -53.439   1.806  1.00  9.35           O
ANISOU 1655  O   TRP A 108     1693    660   1200    -49    118    -26       O
ATOM   1656  CB  TRP A 108     144.556 -54.017   4.630  1.00  8.25           C
ANISOU 1656  CB  TRP A 108     1527    589   1017   -102    109   -132       C
ATOM   1657  CG  TRP A 108     144.962 -55.457   4.556  1.00  7.75           C
ANISOU 1657  CG  TRP A 108     1420    604    923    -89     90   -119       C
ATOM   1658  CD1 TRP A 108     144.850 -56.393   5.542  1.00  8.34           C
ANISOU 1658  CD1 TRP A 108     1479    721    968    -72     79   -139       C
ATOM   1659  CD2 TRP A 108     145.555 -56.124   3.436  1.00  9.82           C
ANISOU 1659  CD2 TRP A 108     1651    903   1178    -91     83    -84       C
ATOM   1660  NE1 TRP A 108     145.332 -57.604   5.102  1.00  9.23           N
ANISOU 1660  NE1 TRP A 108     1554    888   1063    -59     63   -116       N
ATOM   1661  CE2 TRP A 108     145.770 -57.464   3.812  1.00 12.96           C
ANISOU 1661  CE2 TRP A 108     2014   1359   1549    -70     67    -87       C
ATOM   1662  CE3 TRP A 108     145.923 -55.719   2.149  1.00  9.55           C
ANISOU 1662  CE3 TRP A 108     1617    856   1155   -110     92    -50       C
ATOM   1663  CZ2 TRP A 108     146.333 -58.400   2.948  1.00 14.23           C
ANISOU 1663  CZ2 TRP A 108     2140   1565   1702    -63     61    -64       C
ATOM   1664  CZ3 TRP A 108     146.483 -56.650   1.296  1.00 13.73           C
ANISOU 1664  CZ3 TRP A 108     2110   1438   1668   -107     88    -29       C
ATOM   1665  CH2 TRP A 108     146.683 -57.972   1.698  1.00 11.82           C
ANISOU 1665  CH2 TRP A 108     1833   1252   1407    -82     73    -39       C
ATOM   1666  H   TRP A 108     142.501 -54.935   5.617  1.00 12.69           H
ATOM   1667  HA  TRP A 108     142.980 -52.782   4.199  1.00 11.86           H
ATOM   1668  HB2 TRP A 108     145.166 -53.509   4.073  1.00  9.74           H
ATOM   1669  HB3 TRP A 108     144.643 -53.733   5.553  1.00  9.74           H
ATOM   1670  HD1 TRP A 108     144.496 -56.236   6.388  1.00 10.05           H
ATOM   1671  HE1 TRP A 108     145.354 -58.331   5.562  1.00 11.12           H
ATOM   1672  HE3 TRP A 108     145.791 -54.841   1.873  1.00 11.50           H
ATOM   1673  HZ2 TRP A 108     146.470 -59.280   3.213  1.00 17.12           H
ATOM   1674  HZ3 TRP A 108     146.730 -56.391   0.437  1.00 16.52           H
ATOM   1675 HH2  TRP A 108     147.063 -58.576   1.102  1.00 14.24           H
ATOM   1676  N   VAL A 109     142.385 -55.372   2.494  1.00  8.67           N
ANISOU 1676  N   VAL A 109     1557    653   1084     10    105    -41       N
ATOM   1677  CA  VAL A 109     142.037 -55.795   1.140  1.00 10.39           C
ANISOU 1677  CA  VAL A 109     1763    884   1300     32     97      4       C
ATOM   1678  C   VAL A 109     140.822 -55.020   0.642  1.00 11.48           C
ANISOU 1678  C   VAL A 109     1924    969   1468     72     99     26       C
ATOM   1679  O   VAL A 109     140.808 -54.509  -0.484  1.00 10.83           O
ANISOU 1679  O   VAL A 109     1859    865   1392     73     94     68       O
ATOM   1680  CB  VAL A 109     141.793 -57.316   1.106  1.00 10.10           C
ANISOU 1680  CB  VAL A 109     1690    908   1240     55     88      4       C
ATOM   1681  CG1 VAL A 109     141.280 -57.762  -0.256  1.00 12.25           C
ANISOU 1681  CG1 VAL A 109     1952   1195   1507     77     80     42       C
ATOM   1682  CG2 VAL A 109     143.070 -58.062   1.462  1.00 12.18           C
ANISOU 1682  CG2 VAL A 109     1931   1220   1478     24     83    -10       C
ATOM   1683  H   VAL A 109     142.198 -55.947   3.105  1.00 10.45           H
ATOM   1684  HA  VAL A 109     142.779 -55.599   0.548  1.00 12.52           H
ATOM   1685  HB  VAL A 109     141.120 -57.542   1.768  1.00 12.17           H
ATOM   1686 HG11 VAL A 109     141.138 -58.721  -0.242  1.00 14.75           H
ATOM   1687 HG12 VAL A 109     140.444 -57.306  -0.443  1.00 14.75           H
ATOM   1688 HG13 VAL A 109     141.939 -57.535  -0.931  1.00 14.75           H
ATOM   1689 HG21 VAL A 109     142.896 -59.016   1.435  1.00 14.67           H
ATOM   1690 HG22 VAL A 109     143.758 -57.833   0.818  1.00 14.67           H
ATOM   1691 HG23 VAL A 109     143.350 -57.802   2.353  1.00 14.67           H
ATOM   1692  N   ARG A 110     139.787 -54.911   1.478  1.00 11.60           N
ANISOU 1692  N   ARG A 110     1941    965   1502    108    106     -1       N
ATOM   1693  CA  ARG A 110     138.577 -54.210   1.063  1.00 12.01           C
ANISOU 1693  CA  ARG A 110     2005    971   1589    157    105     16       C
ATOM   1694  C   ARG A 110     138.808 -52.711   0.926  1.00 14.60           C
ANISOU 1694  C   ARG A 110     2381   1219   1949    148    113     25       C
ATOM   1695  O   ARG A 110     138.099 -52.048   0.162  1.00 13.27           O
ANISOU 1695  O   ARG A 110     2228   1009   1807    185    103     60       O
ATOM   1696  CB  ARG A 110     137.440 -54.492   2.049  1.00 17.22           C
ANISOU 1696  CB  ARG A 110     2646   1636   2262    195    118    -23       C
ATOM   1697  CG  ARG A 110     136.771 -55.845   1.830  1.00 22.92           C
ANISOU 1697  CG  ARG A 110     3323   2421   2964    216    110    -17       C
ATOM   1698  CD  ARG A 110     135.665 -56.127   2.840  1.00 19.23           C
ANISOU 1698  CD  ARG A 110     2836   1963   2509    244    130    -56       C
ATOM   1699  NE  ARG A 110     136.199 -56.431   4.168  1.00 11.73           N
ANISOU 1699  NE  ARG A 110     1895   1027   1533    212    149    -97       N
ATOM   1700  CZ  ARG A 110     136.162 -55.615   5.218  1.00 13.00           C
ANISOU 1700  CZ  ARG A 110     2080   1154   1704    208    172   -139       C
ATOM   1701  NH1 ARG A 110     136.686 -56.005   6.371  1.00 17.88           N1+
ANISOU 1701  NH1 ARG A 110     2709   1798   2287    176    183   -172       N1+
ATOM   1702  NH2 ARG A 110     135.603 -54.415   5.135  1.00 19.89           N
ANISOU 1702  NH2 ARG A 110     2971   1968   2620    238    181   -148       N
ATOM   1703  H   ARG A 110     139.762 -55.229   2.277  1.00 13.97           H
ATOM   1704  HA  ARG A 110     138.305 -54.547   0.195  1.00 14.47           H
ATOM   1705  HB2 ARG A 110     137.797 -54.478   2.951  1.00 20.71           H
ATOM   1706  HB3 ARG A 110     136.762 -53.805   1.952  1.00 20.71           H
ATOM   1707  HG2 ARG A 110     136.378 -55.863   0.943  1.00 27.55           H
ATOM   1708  HG3 ARG A 110     137.438 -56.544   1.912  1.00 27.55           H
ATOM   1709  HD2 ARG A 110     135.096 -55.345   2.916  1.00 23.13           H
ATOM   1710  HD3 ARG A 110     135.147 -56.890   2.541  1.00 23.13           H
ATOM   1711  HE  ARG A 110     136.568 -57.201   4.279  1.00 14.12           H
ATOM   1712 HH11 ARG A 110     137.049 -56.782   6.437  1.00 21.51           H
ATOM   1713 HH12 ARG A 110     136.661 -55.483   7.054  1.00 21.51           H
ATOM   1714 HH21 ARG A 110     135.260 -54.151   4.392  1.00 23.92           H
ATOM   1715 HH22 ARG A 110     135.585 -53.900   5.824  1.00 23.92           H
ATOM   1716  N   ASP A 111     139.788 -52.159   1.649  1.00 13.14           N
ANISOU 1716  N   ASP A 111     2220   1011   1762     98    127     -6       N
ATOM   1717  CA  ASP A 111     140.100 -50.740   1.504  1.00 12.91           C
ANISOU 1717  CA  ASP A 111     2238    902   1764     77    136     -0       C
ATOM   1718  C   ASP A 111     140.502 -50.401   0.076  1.00 11.42           C
ANISOU 1718  C   ASP A 111     2068    699   1572     62    125     65       C
ATOM   1719  O   ASP A 111     140.281 -49.273  -0.380  1.00 11.04           O
ANISOU 1719  O   ASP A 111     2041    599   1555     68    122     90       O
ATOM   1720  CB  ASP A 111     141.213 -50.338   2.475  1.00 14.60           C
ANISOU 1720  CB  ASP A 111     2473   1105   1971     12    152    -49       C
ATOM   1721  CG  ASP A 111     140.733 -50.248   3.915  1.00 22.83           C
ANISOU 1721  CG  ASP A 111     3507   2150   3018     25    164   -114       C
ATOM   1722  OD1 ASP A 111     139.511 -50.098   4.128  1.00 22.55           O
ANISOU 1722  OD1 ASP A 111     3455   2107   3007     82    166   -120       O
ATOM   1723  OD2 ASP A 111     141.580 -50.318   4.833  1.00 25.46           O1+
ANISOU 1723  OD2 ASP A 111     3848   2497   3327    -24    171   -160       O1+
ATOM   1724  H   ASP A 111     140.276 -52.578   2.220  1.00 15.82           H
ATOM   1725  HA  ASP A 111     139.311 -50.220   1.723  1.00 15.54           H
ATOM   1726  HB2 ASP A 111     141.921 -51.000   2.436  1.00 17.57           H
ATOM   1727  HB3 ASP A 111     141.558 -49.468   2.218  1.00 17.57           H
ATOM   1728  N   VAL A 112     141.092 -51.357  -0.645  1.00 12.48           N
ANISOU 1728  N   VAL A 112     2176    900   1667     41    116     90       N
ATOM   1729  CA  VAL A 112     141.413 -51.135  -2.052  1.00 14.99           C
ANISOU 1729  CA  VAL A 112     2511   1214   1971     26    109    152       C
ATOM   1730  C   VAL A 112     140.145 -50.889  -2.858  1.00 15.81           C
ANISOU 1730  C   VAL A 112     2624   1294   2089     91     88    197       C
ATOM   1731  O   VAL A 112     140.172 -50.186  -3.876  1.00 17.84           O
ANISOU 1731  O   VAL A 112     2902   1529   2346     86     79    248       O
ATOM   1732  CB  VAL A 112     142.212 -52.331  -2.607  1.00 18.72           C
ANISOU 1732  CB  VAL A 112     2941   1776   2397     -4    105    159       C
ATOM   1733  CG1 VAL A 112     142.551 -52.117  -4.076  1.00 17.40           C
ANISOU 1733  CG1 VAL A 112     2793   1613   2205    -24    103    219       C
ATOM   1734  CG2 VAL A 112     143.482 -52.543  -1.793  1.00 19.28           C
ANISOU 1734  CG2 VAL A 112     2992   1877   2457    -63    118    114       C
ATOM   1735  H   VAL A 112     141.313 -52.132  -0.346  1.00 15.03           H
ATOM   1736  HA  VAL A 112     141.970 -50.345  -2.126  1.00 18.04           H
ATOM   1737  HB  VAL A 112     141.672 -53.133  -2.536  1.00 22.52           H
ATOM   1738 HG11 VAL A 112     143.053 -52.882  -4.399  1.00 20.92           H
ATOM   1739 HG12 VAL A 112     141.727 -52.025  -4.580  1.00 20.92           H
ATOM   1740 HG13 VAL A 112     143.084 -51.311  -4.163  1.00 20.92           H
ATOM   1741 HG21 VAL A 112     143.968 -53.298  -2.158  1.00 23.19           H
ATOM   1742 HG22 VAL A 112     144.027 -51.742  -1.844  1.00 23.19           H
ATOM   1743 HG23 VAL A 112     143.239 -52.719  -0.870  1.00 23.19           H
ATOM   1744  N   GLY A 113     139.017 -51.454  -2.422  1.00 15.41           N
ANISOU 1744  N   GLY A 113     2540   1265   2050    150     77    176       N
ATOM   1745  CA  GLY A 113     137.757 -51.255  -3.117  1.00 16.85           C
ANISOU 1745  CA  GLY A 113     2705   1447   2249    211     51    209       C
ATOM   1746  C   GLY A 113     137.210 -49.846  -3.016  1.00 20.85           C
ANISOU 1746  C   GLY A 113     3229   1886   2808    236     47    216       C
ATOM   1747  O   GLY A 113     136.339 -49.474  -3.809  1.00 22.25           O
ANISOU 1747  O   GLY A 113     3399   2054   3000    281     21    257       O
ATOM   1748  H   GLY A 113     138.960 -51.957  -1.726  1.00 18.54           H
ATOM   1749  HA2 GLY A 113     137.876 -51.465  -4.056  1.00 20.27           H
ATOM   1750  HA3 GLY A 113     137.094 -51.862  -2.753  1.00 20.27           H
ATOM   1751  N   ALA A 114     137.694 -49.055  -2.055  1.00 17.79           N
ANISOU 1751  N   ALA A 114     2862   1450   2447    207     71    176       N
ATOM   1752  CA  ALA A 114     137.246 -47.671  -1.939  1.00 22.02           C
ANISOU 1752  CA  ALA A 114     3419   1912   3035    229     70    180       C
ATOM   1753  C   ALA A 114     137.574 -46.872  -3.193  1.00 26.51           C
ANISOU 1753  C   ALA A 114     4023   2445   3604    215     55    250       C
ATOM   1754  O   ALA A 114     136.813 -45.975  -3.574  1.00 33.59           O
ANISOU 1754  O   ALA A 114     4929   3293   4541    258     38    279       O
ATOM   1755  CB  ALA A 114     137.879 -47.016  -0.712  1.00 35.28           C
ANISOU 1755  CB  ALA A 114     5119   3550   4735    189     99    120       C
ATOM   1756  H   ALA A 114     138.275 -49.294  -1.467  1.00 21.39           H
ATOM   1757  HA  ALA A 114     136.283 -47.661  -1.821  1.00 26.47           H
ATOM   1758  HB1 ALA A 114     137.571 -46.098  -0.650  1.00 42.38           H
ATOM   1759  HB2 ALA A 114     137.613 -47.509   0.081  1.00 42.38           H
ATOM   1760  HB3 ALA A 114     138.844 -47.036  -0.806  1.00 42.38           H
ATOM   1761  N   THR A 115     138.695 -47.181  -3.848  1.00 30.75           N
ANISOU 1761  N   THR A 115     4581   3007   4097    154     63    278       N
ATOM   1762  CA  THR A 115     139.078 -46.527  -5.091  1.00 32.37           C
ANISOU 1762  CA  THR A 115     4820   3190   4290    132     54    347       C
ATOM   1763  C   THR A 115     138.952 -47.424  -6.313  1.00 30.71           C
ANISOU 1763  C   THR A 115     4596   3048   4026    140     32    399       C
ATOM   1764  O   THR A 115     138.876 -46.905  -7.431  1.00 22.54           O
ANISOU 1764  O   THR A 115     3584   2002   2980    142     16    462       O
ATOM   1765  CB  THR A 115     140.525 -46.020  -5.004  1.00 36.80           C
ANISOU 1765  CB  THR A 115     5417   3726   4840     45     85    341       C
ATOM   1766  OG1 THR A 115     141.387 -47.092  -4.603  1.00 34.43           O
ANISOU 1766  OG1 THR A 115     5097   3487   4500      0    102    305       O
ATOM   1767  CG2 THR A 115     140.634 -44.883  -4.001  1.00 48.61           C
ANISOU 1767  CG2 THR A 115     6935   5145   6389     33    102    299       C
ATOM   1768  H   THR A 115     139.256 -47.777  -3.585  0.95 36.95           H
ATOM   1769  HA  THR A 115     138.502 -45.758  -5.228  0.65 38.90           H
ATOM   1770  HB  THR A 115     140.803 -45.691  -5.872  1.00 44.21           H
ATOM   1771  HG1 THR A 115     142.180 -46.820  -4.554  1.00 41.37           H
ATOM   1772 HG21 THR A 115     141.551 -44.570  -3.954  1.00 58.38           H
ATOM   1773 HG22 THR A 115     140.064 -44.146  -4.272  1.00 58.38           H
ATOM   1774 HG23 THR A 115     140.359 -45.188  -3.122  1.00 58.38           H
ATOM   1775  N   ASP A 116     138.934 -48.743  -6.131  1.00 27.78           N
ANISOU 1775  N   ASP A 116     4190   2745   3619    145     31    372       N
ATOM   1776  CA  ASP A 116     138.793 -49.704  -7.225  1.00 19.58           C
ANISOU 1776  CA  ASP A 116     3137   1776   2527    152     11    410       C
ATOM   1777  C   ASP A 116     137.709 -50.706  -6.850  1.00 14.21           C
ANISOU 1777  C   ASP A 116     2410   1140   1849    211     -9    381       C
ATOM   1778  O   ASP A 116     138.001 -51.856  -6.500  1.00 11.79           O
ANISOU 1778  O   ASP A 116     2082    882   1514    199      1    349       O
ATOM   1779  CB  ASP A 116     140.119 -50.411  -7.511  1.00 19.53           C
ANISOU 1779  CB  ASP A 116     3138   1813   2468     83     36    407       C
ATOM   1780  CG  ASP A 116     140.058 -51.301  -8.745  1.00 23.77           C
ANISOU 1780  CG  ASP A 116     3666   2422   2945     84     19    444       C
ATOM   1781  OD1 ASP A 116     138.958 -51.486  -9.310  1.00 20.70           O
ANISOU 1781  OD1 ASP A 116     3261   2054   2551    138    -16    469       O
ATOM   1782  OD2 ASP A 116     141.121 -51.810  -9.159  1.00 24.98           O1+
ANISOU 1782  OD2 ASP A 116     3825   2614   3054     27     42    446       O1+
ATOM   1783  H   ASP A 116     139.004 -49.117  -5.359  1.00 33.38           H
ATOM   1784  HA  ASP A 116     138.515 -49.238  -8.029  1.00 23.54           H
ATOM   1785  HB2 ASP A 116     140.808 -49.745  -7.655  1.00 23.48           H
ATOM   1786  HB3 ASP A 116     140.350 -50.968  -6.751  1.00 23.48           H
ATOM   1787  N   PRO A 117     136.437 -50.297  -6.909  1.00 13.62           N
ANISOU 1787  N   PRO A 117     2317   1048   1810    276    -36    392       N
ATOM   1788  CA  PRO A 117     135.349 -51.216  -6.535  1.00 15.55           C
ANISOU 1788  CA  PRO A 117     2511   1336   2060    329    -52    361       C
ATOM   1789  C   PRO A 117     135.231 -52.427  -7.444  1.00 15.73           C
ANISOU 1789  C   PRO A 117     2514   1436   2025    330    -74    382       C
ATOM   1790  O   PRO A 117     134.442 -53.334  -7.141  1.00  9.94           O
ANISOU 1790  O   PRO A 117     1740    743   1292    365    -84    353       O
ATOM   1791  CB  PRO A 117     134.096 -50.334  -6.623  1.00 15.60           C
ANISOU 1791  CB  PRO A 117     2502   1307   2119    394    -78    378       C
ATOM   1792  CG  PRO A 117     134.473 -49.223  -7.549  1.00 18.10           C
ANISOU 1792  CG  PRO A 117     2862   1579   2435    378    -90    441       C
ATOM   1793  CD  PRO A 117     135.929 -48.970  -7.294  1.00 16.78           C
ANISOU 1793  CD  PRO A 117     2737   1386   2250    303    -52    431       C
ATOM   1794  HA  PRO A 117     135.463 -51.515  -5.620  1.00 18.70           H
ATOM   1795  HB2 PRO A 117     133.357 -50.848  -6.986  1.00 18.77           H
ATOM   1796  HB3 PRO A 117     133.876 -49.989  -5.744  1.00 18.77           H
ATOM   1797  HG2 PRO A 117     134.330 -49.501  -8.467  1.00 21.77           H
ATOM   1798  HG3 PRO A 117     133.947 -48.434  -7.343  1.00 21.77           H
ATOM   1799  HD2 PRO A 117     136.366 -48.661  -8.103  1.00 20.18           H
ATOM   1800  HD3 PRO A 117     136.041 -48.340  -6.565  1.00 20.18           H
ATOM   1801  N   ASP A 118     135.980 -52.474  -8.540  1.00 15.66           N
ANISOU 1801  N   ASP A 118     2534   1450   1966    290    -79    426       N
ATOM   1802  CA  ASP A 118     135.917 -53.599  -9.458  1.00 14.24           C
ANISOU 1802  CA  ASP A 118     2339   1346   1724    286    -98    441       C
ATOM   1803  C   ASP A 118     136.729 -54.797  -8.982  1.00 10.75           C
ANISOU 1803  C   ASP A 118     1866    958   1260    238    -68    386       C
ATOM   1804  O   ASP A 118     136.818 -55.791  -9.710  1.00  9.21           O
ANISOU 1804  O   ASP A 118     1647    832   1018    222    -76    383       O
ATOM   1805  CB  ASP A 118     136.380 -53.150 -10.846  1.00 12.63           C
ANISOU 1805  CB  ASP A 118     2168   1157   1473    255   -111    502       C
ATOM   1806  CG  ASP A 118     135.362 -52.250 -11.530  1.00 17.32           C
ANISOU 1806  CG  ASP A 118     2763   1733   2087    302   -152    553       C
ATOM   1807  OD1 ASP A 118     134.244 -52.726 -11.820  1.00 20.08           O
ANISOU 1807  OD1 ASP A 118     3075   2122   2432    351   -192    554       O
ATOM   1808  OD2 ASP A 118     135.666 -51.060 -11.753  1.00 19.01           O1+
ANISOU 1808  OD2 ASP A 118     3012   1890   2321    290   -146    591       O1+
ATOM   1809  H   ASP A 118     136.536 -51.861  -8.774  1.00 18.84           H
ATOM   1810  HA  ASP A 118     134.993 -53.884  -9.534  1.00 17.13           H
ATOM   1811  HB2 ASP A 118     137.210 -52.656 -10.759  1.00 15.20           H
ATOM   1812  HB3 ASP A 118     136.514 -53.932 -11.404  1.00 15.20           H
ATOM   1813  N   ILE A 119     137.316 -54.741  -7.783  1.00  9.32           N
ANISOU 1813  N   ILE A 119     1681    749   1110    217    -35    341       N
ATOM   1814  CA  ILE A 119     137.895 -55.940  -7.187  1.00  8.30           C
ANISOU 1814  CA  ILE A 119     1514    672    967    187    -15    289       C
ATOM   1815  C   ILE A 119     136.827 -56.911  -6.715  1.00  7.95           C
ANISOU 1815  C   ILE A 119     1422    664    935    224    -26    254       C
ATOM   1816  O   ILE A 119     137.150 -58.046  -6.354  1.00  7.44           O
ANISOU 1816  O   ILE A 119     1329    643    857    205    -14    217       O
ATOM   1817  CB  ILE A 119     138.827 -55.590  -6.008  1.00  8.11           C
ANISOU 1817  CB  ILE A 119     1501    613    968    154     17    254       C
ATOM   1818  CG1 ILE A 119     138.048 -54.905  -4.877  1.00  8.25           C
ANISOU 1818  CG1 ILE A 119     1523    575   1036    191     20    229       C
ATOM   1819  CG2 ILE A 119     139.981 -54.712  -6.493  1.00 11.01           C
ANISOU 1819  CG2 ILE A 119     1910    951   1323    104     33    284       C
ATOM   1820  CD1 ILE A 119     138.854 -54.700  -3.616  1.00 11.42           C
ANISOU 1820  CD1 ILE A 119     1930    954   1453    158     47    185       C
ATOM   1821  H   ILE A 119     137.389 -54.031  -7.303  1.00 11.23           H
ATOM   1822  HA  ILE A 119     138.428 -56.393  -7.859  1.00  9.72           H
ATOM   1823  HB  ILE A 119     139.200 -56.416  -5.661  1.00  9.49           H
ATOM   1824 HG12 ILE A 119     137.752 -54.034  -5.185  1.00  9.65           H
ATOM   1825 HG13 ILE A 119     137.279 -55.452  -4.651  1.00  9.65           H
ATOM   1826 HG21 ILE A 119     139.619 -53.895  -6.870  1.00 13.26           H
ATOM   1827 HG22 ILE A 119     140.556 -54.503  -5.740  1.00 13.26           H
ATOM   1828 HG23 ILE A 119     140.483 -55.195  -7.168  1.00 13.26           H
ATOM   1829 HD11 ILE A 119     138.297 -54.264  -2.953  1.00 13.75           H
ATOM   1830 HD12 ILE A 119     139.149 -55.563  -3.286  1.00 13.75           H
ATOM   1831 HD13 ILE A 119     139.622 -54.143  -3.821  1.00 13.75           H
ATOM   1832  N   PHE A 120     135.563 -56.497  -6.722  1.00  8.29           N
ANISOU 1832  N   PHE A 120     1453    690   1005    276    -49    264       N
ATOM   1833  CA  PHE A 120     134.454 -57.304  -6.239  1.00 11.90           C
ANISOU 1833  CA  PHE A 120     1860   1181   1479    307    -57    228       C
ATOM   1834  C   PHE A 120     133.622 -57.812  -7.408  1.00  9.53           C
ANISOU 1834  C   PHE A 120     1534    934   1153    326    -95    251       C
ATOM   1835  O   PHE A 120     133.390 -57.085  -8.379  1.00 13.22           O
ANISOU 1835  O   PHE A 120     2024   1393   1608    346   -125    301       O
ATOM   1836  CB  PHE A 120     133.555 -56.492  -5.298  1.00 15.55           C
ANISOU 1836  CB  PHE A 120     2316   1595   1998    353    -52    212       C
ATOM   1837  CG  PHE A 120     134.278 -55.908  -4.117  1.00  9.44           C
ANISOU 1837  CG  PHE A 120     1570    769   1247    333    -16    184       C
ATOM   1838  CD1 PHE A 120     134.914 -56.727  -3.206  1.00 10.48           C
ANISOU 1838  CD1 PHE A 120     1692    925   1366    296     10    141       C
ATOM   1839  CD2 PHE A 120     134.309 -54.539  -3.914  1.00  9.99           C
ANISOU 1839  CD2 PHE A 120     1681    765   1352    352    -12    199       C
ATOM   1840  CE1 PHE A 120     135.578 -56.193  -2.115  1.00 16.14           C
ANISOU 1840  CE1 PHE A 120     2434   1603   2097    275     37    113       C
ATOM   1841  CE2 PHE A 120     134.968 -53.999  -2.827  1.00 17.49           C
ANISOU 1841  CE2 PHE A 120     2657   1669   2320    327     19    165       C
ATOM   1842  CZ  PHE A 120     135.603 -54.829  -1.925  1.00 17.63           C
ANISOU 1842  CZ  PHE A 120     2660   1721   2318    288     42    122       C
ATOM   1843  H   PHE A 120     135.318 -55.725  -7.013  1.00  9.96           H
ATOM   1844  HA  PHE A 120     134.798 -58.069  -5.752  1.00 14.33           H
ATOM   1845  HB2 PHE A 120     133.162 -55.759  -5.798  1.00 18.71           H
ATOM   1846  HB3 PHE A 120     132.854 -57.071  -4.960  1.00 18.71           H
ATOM   1847  HD1 PHE A 120     134.900 -57.649  -3.329  1.00 12.63           H
ATOM   1848  HD2 PHE A 120     133.883 -53.975  -4.519  1.00 12.04           H
ATOM   1849  HE1 PHE A 120     136.005 -56.755  -1.509  1.00 19.42           H
ATOM   1850  HE2 PHE A 120     134.984 -53.078  -2.703  1.00 21.04           H
ATOM   1851  HZ  PHE A 120     136.049 -54.468  -1.193  1.00 21.20           H
ATOM   1852  N   TYR A 121     133.172 -59.062  -7.308  1.00  8.63           N
ANISOU 1852  N   TYR A 121     1376    874   1027    318    -94    215       N
ATOM   1853  CA  TYR A 121     132.185 -59.581  -8.245  1.00 14.89           C
ANISOU 1853  CA  TYR A 121     2134   1721   1801    336   -132    223       C
ATOM   1854  C   TYR A 121     130.998 -58.629  -8.319  1.00  9.86           C
ANISOU 1854  C   TYR A 121     1480   1066   1202    396   -164    246       C
ATOM   1855  O   TYR A 121     130.455 -58.217  -7.291  1.00 10.58           O
ANISOU 1855  O   TYR A 121     1553   1123   1343    426   -147    222       O
ATOM   1856  CB  TYR A 121     131.714 -60.970  -7.807  1.00 16.54           C
ANISOU 1856  CB  TYR A 121     2298   1976   2011    318   -119    171       C
ATOM   1857  CG  TYR A 121     132.636 -62.114  -8.172  1.00 11.46           C
ANISOU 1857  CG  TYR A 121     1664   1364   1325    269   -102    152       C
ATOM   1858  CD1 TYR A 121     133.013 -62.337  -9.488  1.00  8.15           C
ANISOU 1858  CD1 TYR A 121     1261    982    856    250   -122    174       C
ATOM   1859  CD2 TYR A 121     133.095 -62.996  -7.201  1.00  7.37           C
ANISOU 1859  CD2 TYR A 121     1143    840    818    244    -67    112       C
ATOM   1860  CE1 TYR A 121     133.842 -63.389  -9.825  1.00  7.39           C
ANISOU 1860  CE1 TYR A 121     1171    912    724    210   -103    150       C
ATOM   1861  CE2 TYR A 121     133.920 -64.056  -7.530  1.00  8.45           C
ANISOU 1861  CE2 TYR A 121     1288   1000    923    209    -52     95       C
ATOM   1862  CZ  TYR A 121     134.289 -64.246  -8.846  1.00  7.26           C
ANISOU 1862  CZ  TYR A 121     1148    883    728    193    -68    110       C
ATOM   1863  OH  TYR A 121     135.114 -65.292  -9.187  1.00  9.07           O
ANISOU 1863  OH  TYR A 121     1384   1133    929    163    -50     86       O
ATOM   1864  H   TYR A 121     133.423 -59.625  -6.709  1.00 10.40           H
ATOM   1865  HA  TYR A 121     132.580 -59.652  -9.128  1.00 17.91           H
ATOM   1866  HB2 TYR A 121     131.617 -60.971  -6.842  1.00 19.90           H
ATOM   1867  HB3 TYR A 121     130.854 -61.146  -8.220  1.00 19.90           H
ATOM   1868  HD1 TYR A 121     132.713 -61.761 -10.153  1.00  9.83           H
ATOM   1869  HD2 TYR A 121     132.846 -62.869  -6.314  1.00  8.89           H
ATOM   1870  HE1 TYR A 121     134.091 -63.521 -10.712  1.00  8.80           H
ATOM   1871  HE2 TYR A 121     134.226 -64.634  -6.869  1.00 10.19           H
ATOM   1872 HH   TYR A 121     135.313 -65.735  -8.502  1.00 10.93           H
ATOM   1873  N   THR A 122     130.593 -58.286  -9.541  1.00  9.49           N
ANISOU 1873  N   THR A 122     1437   1043   1127    417   -210    292       N
ATOM   1874  CA  THR A 122     129.588 -57.256  -9.768  1.00 10.26           C
ANISOU 1874  CA  THR A 122     1523   1117   1257    484   -249    327       C
ATOM   1875  C   THR A 122     128.504 -57.775 -10.702  1.00 11.88           C
ANISOU 1875  C   THR A 122     1677   1397   1440    506   -303    334       C
ATOM   1876  O   THR A 122     128.802 -58.400 -11.724  1.00 12.42           O
ANISOU 1876  O   THR A 122     1755   1520   1446    471   -324    346       O
ATOM   1877  CB  THR A 122     130.231 -55.997 -10.364  1.00 12.25           C
ANISOU 1877  CB  THR A 122     1846   1310   1499    495   -261    394       C
ATOM   1878  OG1 THR A 122     131.316 -55.575  -9.530  1.00 10.37           O
ANISOU 1878  OG1 THR A 122     1652   1008   1278    462   -210    381       O
ATOM   1879  CG2 THR A 122     129.214 -54.869 -10.479  1.00 13.70           C
ANISOU 1879  CG2 THR A 122     2025   1453   1727    574   -300    432       C
ATOM   1880  H   THR A 122     130.891 -58.643 -10.264  1.00 11.30           H
ATOM   1881  HA  THR A 122     129.175 -57.018  -8.923  1.00 12.22           H
ATOM   1882  HB  THR A 122     130.566 -56.197 -11.252  1.00 14.75           H
ATOM   1883  HG1 THR A 122     131.034 -55.402  -8.758  1.00 12.49           H
ATOM   1884 HG21 THR A 122     129.635 -54.081 -10.857  1.00 16.49           H
ATOM   1885 HG22 THR A 122     128.481 -55.141 -11.052  1.00 16.49           H
ATOM   1886 HG23 THR A 122     128.863 -54.649  -9.601  1.00 16.49           H
ATOM   1887  N   ASN A 123     127.246 -57.507 -10.354  1.00 13.62           N
ANISOU 1887  N   ASN A 123     1840   1625   1710    563   -326    321       N
ATOM   1888  CA  ASN A 123     126.132 -57.893 -11.207  1.00 14.53           C
ANISOU 1888  CA  ASN A 123     1896   1816   1809    589   -384    326       C
ATOM   1889  C   ASN A 123     125.814 -56.764 -12.185  1.00 12.73           C
ANISOU 1889  C   ASN A 123     1694   1573   1570    648   -445    403       C
ATOM   1890  O   ASN A 123     126.402 -55.680 -12.142  1.00 12.92           O
ANISOU 1890  O   ASN A 123     1784   1520   1607    669   -437    450       O
ATOM   1891  CB  ASN A 123     124.904 -58.260 -10.371  1.00 11.93           C
ANISOU 1891  CB  ASN A 123     1479   1514   1538    618   -378    270       C
ATOM   1892  CG  ASN A 123     124.184 -57.045  -9.814  1.00 16.36           C
ANISOU 1892  CG  ASN A 123     2023   2022   2171    700   -385    284       C
ATOM   1893  OD1 ASN A 123     124.790 -56.000  -9.578  1.00 21.43           O
ANISOU 1893  OD1 ASN A 123     2728   2583   2831    723   -370    318       O
ATOM   1894  ND2 ASN A 123     122.881 -57.179  -9.599  1.00 20.86           N
ANISOU 1894  ND2 ASN A 123     2505   2638   2784    743   -405    253       N
ATOM   1895  H   ASN A 123     127.014 -57.105  -9.630  1.00 16.39           H
ATOM   1896  HA  ASN A 123     126.386 -58.673 -11.723  1.00 17.48           H
ATOM   1897  N   ARG A 124     124.863 -57.022 -13.084  1.00 13.53           N
ANISOU 1897  N   ARG A 124     1745   1748   1647    674   -510    416       N
ATOM   1898  CA  ARG A 124     124.559 -56.057 -14.134  1.00 14.52           C
ANISOU 1898  CA  ARG A 124     1892   1868   1757    708   -567    491       C
ATOM   1899  C   ARG A 124     124.042 -54.744 -13.557  1.00 15.42           C
ANISOU 1899  C   ARG A 124     2000   1902   1958    766   -560    513       C
ATOM   1900  O   ARG A 124     124.295 -53.675 -14.125  1.00 17.71           O
ANISOU 1900  O   ARG A 124     2339   2141   2250    773   -574    578       O
ATOM   1901  CB  ARG A 124     123.543 -56.654 -15.106  1.00 19.24           C
ANISOU 1901  CB  ARG A 124     2425   2568   2318    715   -636    490       C
ATOM   1902  CG  ARG A 124     123.173 -55.743 -16.263  1.00 23.82           C
ANISOU 1902  CG  ARG A 124     3022   3149   2880    733   -696    567       C
ATOM   1903  CD  ARG A 124     122.464 -56.516 -17.360  1.00 28.67           C
ANISOU 1903  CD  ARG A 124     3589   3872   3433    716   -763    563       C
ATOM   1904  NE  ARG A 124     121.465 -55.700 -18.045  1.00 44.50           N
ANISOU 1904  NE  ARG A 124     5562   5887   5460    764   -830    615       N
ATOM   1905  CZ  ARG A 124     120.169 -55.685 -17.746  1.00 47.55           C
ANISOU 1905  CZ  ARG A 124     5854   6307   5907    815   -863    589       C
ATOM   1906  NH1 ARG A 124     119.690 -56.448 -16.770  1.00 44.73           N1+
ANISOU 1906  NH1 ARG A 124     5422   5980   5593    820   -831    509       N1+
ATOM   1907  NH2 ARG A 124     119.344 -54.906 -18.430  1.00 50.95           N
ANISOU 1907  NH2 ARG A 124     6260   6743   6354    861   -927    644       N
ATOM   1908  H   ARG A 124     124.388 -57.739 -13.106  1.00 16.28           H
ATOM   1909  HA  ARG A 124     125.370 -55.866 -14.630  1.00 17.47           H
ATOM   1910  HB2 ARG A 124     123.913 -57.469 -15.479  1.00 23.14           H
ATOM   1911  HB3 ARG A 124     122.729 -56.857 -14.619  1.00 23.14           H
ATOM   1912  HG2 ARG A 124     122.577 -55.047 -15.946  1.00 28.63           H
ATOM   1913  HG3 ARG A 124     123.979 -55.354 -16.636  1.00 28.63           H
ATOM   1914  HD2 ARG A 124     123.116 -56.809 -18.016  1.00 34.46           H
ATOM   1915  HD3 ARG A 124     122.013 -57.281 -16.971  1.00 34.46           H
ATOM   1916  HE  ARG A 124     121.733 -55.193 -18.686  1.00 53.45           H
ATOM   1917 HH11 ARG A 124     120.219 -56.956 -16.322  1.00 53.72           H
ATOM   1918 HH12 ARG A 124     118.850 -56.432 -16.584  1.00 53.72           H
ATOM   1919 HH21 ARG A 124     119.648 -54.410 -19.063  1.00 61.18           H
ATOM   1920 HH22 ARG A 124     118.506 -54.895 -18.239  1.00 61.18           H
ATOM   1921  N   GLY A 125     123.327 -54.799 -12.435  1.00 18.81           N
ANISOU 1921  N   GLY A 125     2368   2319   2459    804   -534    457       N
ATOM   1922  CA  GLY A 125     122.832 -53.586 -11.807  1.00 21.69           C
ANISOU 1922  CA  GLY A 125     2725   2608   2908    858   -519    467       C
ATOM   1923  C   GLY A 125     123.905 -52.725 -11.175  1.00 23.38           C
ANISOU 1923  C   GLY A 125     3022   2718   3145    838   -464    479       C
ATOM   1924  O   GLY A 125     123.634 -51.560 -10.863  1.00 26.64           O
ANISOU 1924  O   GLY A 125     3442   3058   3620    876   -455    498       O
ATOM   1925  H   GLY A 125     123.118 -55.524 -12.022  1.00 22.62           H
ATOM   1926  HA2 GLY A 125     122.371 -53.051 -12.472  1.00 26.08           H
ATOM   1927  HA3 GLY A 125     122.193 -53.825 -11.117  1.00 26.08           H
ATOM   1928  N   GLY A 126     125.106 -53.266 -10.976  1.00 20.15           N
ANISOU 1928  N   GLY A 126     2668   2299   2688    776   -425    465       N
ATOM   1929  CA  GLY A 126     126.210 -52.515 -10.418  1.00 16.72           C
ANISOU 1929  CA  GLY A 126     2308   1776   2269    744   -375    472       C
ATOM   1930  C   GLY A 126     126.495 -52.780  -8.956  1.00 13.83           C
ANISOU 1930  C   GLY A 126     1937   1377   1940    733   -312    402       C
ATOM   1931  O   GLY A 126     127.398 -52.147  -8.398  1.00 13.07           O
ANISOU 1931  O   GLY A 126     1896   1210   1858    701   -271    399       O
ATOM   1932  H   GLY A 126     125.302 -54.082 -11.162  1.00 24.23           H
ATOM   1933  HA2 GLY A 126     127.014 -52.720 -10.920  1.00 20.12           H
ATOM   1934  HA3 GLY A 126     126.028 -51.567 -10.519  1.00 20.12           H
ATOM   1935  N   THR A 127     125.761 -53.688  -8.319  1.00 14.33           N
ANISOU 1935  N   THR A 127     1935   1493   2018    753   -304    344       N
ATOM   1936  CA  THR A 127     126.009 -53.992  -6.917  1.00 17.87           C
ANISOU 1936  CA  THR A 127     2380   1916   2495    738   -242    278       C
ATOM   1937  C   THR A 127     127.285 -54.813  -6.773  1.00 14.78           C
ANISOU 1937  C   THR A 127     2033   1535   2048    657   -209    265       C
ATOM   1938  O   THR A 127     127.530 -55.755  -7.531  1.00 11.51           O
ANISOU 1938  O   THR A 127     1609   1185   1579    615   -227    273       O
ATOM   1939  CB  THR A 127     124.827 -54.751  -6.314  1.00 25.02           C
ANISOU 1939  CB  THR A 127     3193   2883   3431    764   -235    219       C
ATOM   1940  OG1 THR A 127     123.627 -53.987  -6.486  1.00 33.65           O
ANISOU 1940  OG1 THR A 127     4232   3973   4579    834   -265    228       O
ATOM   1941  CG2 THR A 127     125.048 -55.005  -4.823  1.00 24.16           C
ANISOU 1941  CG2 THR A 127     3082   2751   3347    734   -164    151       C
ATOM   1942  H   THR A 127     125.118 -54.136  -8.673  1.00 17.25           H
ATOM   1943  HA  THR A 127     126.123 -53.164  -6.425  1.00 21.50           H
ATOM   1944  HB  THR A 127     124.731 -55.607  -6.760  1.00 30.07           H
ATOM   1945  HG1 THR A 127     123.484 -53.858  -7.304  1.00 40.43           H
ATOM   1946 HG21 THR A 127     124.292 -55.486  -4.453  1.00 29.04           H
ATOM   1947 HG22 THR A 127     125.852 -55.532  -4.693  1.00 29.04           H
ATOM   1948 HG23 THR A 127     125.145 -54.161  -4.355  1.00 29.04           H
ATOM   1949  N   ARG A 128     128.095 -54.447  -5.786  1.00 13.52           N
ANISOU 1949  N   ARG A 128     1917   1316   1904    630   -159    240       N
ATOM   1950  CA  ARG A 128     129.361 -55.110  -5.511  1.00 12.10           C
ANISOU 1950  CA  ARG A 128     1773   1145   1681    553   -126    225       C
ATOM   1951  C   ARG A 128     129.161 -56.152  -4.418  1.00 12.92           C
ANISOU 1951  C   ARG A 128     1834   1287   1789    525    -87    159       C
ATOM   1952  O   ARG A 128     128.544 -55.865  -3.387  1.00 10.46           O
ANISOU 1952  O   ARG A 128     1499    954   1520    552    -60    118       O
ATOM   1953  CB  ARG A 128     130.418 -54.093  -5.078  1.00 15.56           C
ANISOU 1953  CB  ARG A 128     2282   1500   2130    535    -99    236       C
ATOM   1954  CG  ARG A 128     130.503 -52.850  -5.951  1.00 16.90           C
ANISOU 1954  CG  ARG A 128     2488   1622   2312    550   -126    296       C
ATOM   1955  CD  ARG A 128     131.003 -53.174  -7.344  1.00 19.73           C
ANISOU 1955  CD  ARG A 128     2872   2018   2609    525   -159    354       C
ATOM   1956  NE  ARG A 128     131.273 -51.967  -8.121  1.00 19.25           N
ANISOU 1956  NE  ARG A 128     2851   1911   2553    520   -176    411       N
ATOM   1957  CZ  ARG A 128     131.910 -51.955  -9.288  1.00 22.92           C
ANISOU 1957  CZ  ARG A 128     3350   2396   2964    486   -194    465       C
ATOM   1958  NH1 ARG A 128     132.351 -53.087  -9.818  1.00 13.96           N1+
ANISOU 1958  NH1 ARG A 128     2213   1326   1764    454   -198    464       N1+
ATOM   1959  NH2 ARG A 128     132.112 -50.809  -9.926  1.00 25.63           N
ANISOU 1959  NH2 ARG A 128     3730   2691   3316    482   -205    520       N
ATOM   1960  H   ARG A 128     127.926 -53.798  -5.248  1.00 16.27           H
ATOM   1961  HA  ARG A 128     129.674 -55.559  -6.312  1.00 14.57           H
ATOM   1962  HB2 ARG A 128     130.217 -53.804  -4.174  1.00 18.72           H
ATOM   1963  HB3 ARG A 128     131.287 -54.524  -5.096  1.00 18.72           H
ATOM   1964  HG2 ARG A 128     129.620 -52.455  -6.030  1.00 20.33           H
ATOM   1965  HG3 ARG A 128     131.118 -52.218  -5.548  1.00 20.33           H
ATOM   1966  HD2 ARG A 128     131.827 -53.681  -7.277  1.00 23.73           H
ATOM   1967  HD3 ARG A 128     130.329 -53.691  -7.813  1.00 23.73           H
ATOM   1968  HE  ARG A 128     131.002 -51.215  -7.803  1.00 23.15           H
ATOM   1969 HH11 ARG A 128     132.223 -53.832  -9.409  1.00 16.80           H
ATOM   1970 HH12 ARG A 128     132.763 -53.076 -10.573  1.00 16.80           H
ATOM   1971 HH21 ARG A 128     131.829 -50.072  -9.587  1.00 30.80           H
ATOM   1972 HH22 ARG A 128     132.525 -50.804 -10.681  1.00 30.80           H
ATOM   1973  N   ASN A 129     129.678 -57.355  -4.649  1.00  9.63           N
ANISOU 1973  N   ASN A 129     1409    922   1326    472    -82    148       N
ATOM   1974  CA  ASN A 129     129.635 -58.435  -3.671  1.00  9.24           C
ANISOU 1974  CA  ASN A 129     1333    905   1273    438    -46     96       C
ATOM   1975  C   ASN A 129     131.010 -58.555  -3.024  1.00  9.57           C
ANISOU 1975  C   ASN A 129     1424    920   1293    390    -15     86       C
ATOM   1976  O   ASN A 129     131.993 -58.861  -3.707  1.00 10.68           O
ANISOU 1976  O   ASN A 129     1591   1070   1395    356    -23    109       O
ATOM   1977  CB  ASN A 129     129.234 -59.753  -4.334  1.00  9.07           C
ANISOU 1977  CB  ASN A 129     1271    954   1221    413    -63     87       C
ATOM   1978  CG  ASN A 129     129.018 -60.866  -3.329  1.00 16.87           C
ANISOU 1978  CG  ASN A 129     2233   1967   2210    381    -25     38       C
ATOM   1979  OD1 ASN A 129     129.814 -61.050  -2.409  1.00 22.61           O
ANISOU 1979  OD1 ASN A 129     2991   2670   2929    353      9     21       O
ATOM   1980  ND2 ASN A 129     127.931 -61.605  -3.491  1.00 18.51           N
ANISOU 1980  ND2 ASN A 129     2384   2224   2426    382    -33     16       N
ATOM   1981  H   ASN A 129     130.068 -57.574  -5.383  1.00 11.60           H
ATOM   1982  HA  ASN A 129     128.986 -58.225  -2.982  1.00 11.14           H
ATOM   1983  HB2 ASN A 129     128.405 -59.624  -4.822  1.00 10.93           H
ATOM   1984  HB3 ASN A 129     129.937 -60.029  -4.942  1.00 10.93           H
ATOM   1985 HD21 ASN A 129     127.393 -61.441  -4.141  1.00 22.26           H
ATOM   1986 HD22 ASN A 129     127.764 -62.249  -2.947  1.00 22.26           H
ATOM   1987  N   ILE A 130     131.076 -58.334  -1.711  1.00  9.76           N
ANISOU 1987  N   ILE A 130     1455    916   1337    387     22     49       N
ATOM   1988  CA  ILE A 130     132.351 -58.247  -1.005  1.00 12.43           C
ANISOU 1988  CA  ILE A 130     1837   1228   1657    346     46     39       C
ATOM   1989  C   ILE A 130     132.749 -59.569  -0.353  1.00  9.35           C
ANISOU 1989  C   ILE A 130     1438    878   1238    307     66     12       C
ATOM   1990  O   ILE A 130     133.701 -59.600   0.433  1.00 10.46           O
ANISOU 1990  O   ILE A 130     1606   1005   1363    278     83     -2       O
ATOM   1991  CB  ILE A 130     132.325 -57.122   0.043  1.00 13.37           C
ANISOU 1991  CB  ILE A 130     1980   1290   1809    363     71     14       C
ATOM   1992  CG1 ILE A 130     131.307 -57.430   1.148  1.00 16.03           C
ANISOU 1992  CG1 ILE A 130     2283   1642   2165    379    101    -33       C
ATOM   1993  CG2 ILE A 130     131.998 -55.798  -0.619  1.00 13.04           C
ANISOU 1993  CG2 ILE A 130     1957   1195   1801    405     52     45       C
ATOM   1994  CD1 ILE A 130     131.526 -56.624   2.416  1.00 16.57           C
ANISOU 1994  CD1 ILE A 130     2380   1666   2248    378    136    -73       C
ATOM   1995  H   ILE A 130     130.389 -58.229  -1.204  1.00 11.76           H
ATOM   1996  HA  ILE A 130     133.041 -58.025  -1.649  1.00 14.96           H
ATOM   1997  HB  ILE A 130     133.205 -57.056   0.445  1.00 16.09           H
ATOM   1998 HG12 ILE A 130     130.417 -57.230   0.819  1.00 19.28           H
ATOM   1999 HG13 ILE A 130     131.369 -58.370   1.379  1.00 19.28           H
ATOM   2000 HG21 ILE A 130     131.986 -55.102   0.057  1.00 15.69           H
ATOM   2001 HG22 ILE A 130     132.677 -55.602  -1.284  1.00 15.69           H
ATOM   2002 HG23 ILE A 130     131.128 -55.863  -1.042  1.00 15.69           H
ATOM   2003 HD11 ILE A 130     131.456 -55.680   2.205  1.00 19.93           H
ATOM   2004 HD12 ILE A 130     130.850 -56.870   3.066  1.00 19.93           H
ATOM   2005 HD13 ILE A 130     132.409 -56.821   2.766  1.00 19.93           H
ATOM   2006  N   GLU A 131     132.040 -60.662  -0.655  1.00  6.88           N
ANISOU 2006  N   GLU A 131     1087    611    916    304     61      5       N
ATOM   2007  CA  GLU A 131     132.342 -61.947  -0.030  1.00 10.12           C
ANISOU 2007  CA  GLU A 131     1494   1048   1302    269     81    -17       C
ATOM   2008  C   GLU A 131     133.678 -62.508  -0.492  1.00 10.89           C
ANISOU 2008  C   GLU A 131     1619   1153   1367    238     72     -0       C
ATOM   2009  O   GLU A 131     134.313 -63.276   0.239  1.00 12.12           O
ANISOU 2009  O   GLU A 131     1787   1314   1504    214     87    -13       O
ATOM   2010  CB  GLU A 131     131.250 -62.971  -0.349  1.00 18.95           C
ANISOU 2010  CB  GLU A 131     2569   2208   2423    267     79    -29       C
ATOM   2011  CG  GLU A 131     129.872 -62.654   0.195  1.00 55.58           C
ANISOU 2011  CG  GLU A 131     7167   6855   7096    293     94    -54       C
ATOM   2012  CD  GLU A 131     128.864 -63.741  -0.143  1.00 73.47           C
ANISOU 2012  CD  GLU A 131     9385   9168   9364    278     94    -70       C
ATOM   2013  OE1 GLU A 131     129.145 -64.924   0.142  1.00 72.70           O
ANISOU 2013  OE1 GLU A 131     9297   9082   9243    239    110    -80       O
ATOM   2014  OE2 GLU A 131     127.797 -63.415  -0.707  1.00 77.73           O1+
ANISOU 2014  OE2 GLU A 131     9876   9729   9928    307     75    -72       O1+
ATOM   2015  H   GLU A 131     131.387 -60.683  -1.214  1.00  8.23           H
ATOM   2016  HA  GLU A 131     132.379 -61.832   0.932  1.00 12.19           H
ATOM   2017  HB2 GLU A 131     131.172 -63.044  -1.313  1.00 22.79           H
ATOM   2018  HB3 GLU A 131     131.517 -63.827   0.020  1.00 22.79           H
ATOM   2019  HG2 GLU A 131     129.921 -62.576   1.160  1.00 66.75           H
ATOM   2020  HG3 GLU A 131     129.560 -61.821  -0.193  1.00 66.75           H
ATOM   2021  N   TYR A 132     134.103 -62.163  -1.702  1.00 11.67           N
ANISOU 2021  N   TYR A 132     1725   1254   1455    240     47     29       N
ATOM   2022  CA  TYR A 132     135.234 -62.823  -2.333  1.00  9.95           C
ANISOU 2022  CA  TYR A 132     1521   1054   1206    212     42     40       C
ATOM   2023  C   TYR A 132     135.723 -61.938  -3.470  1.00 10.68           C
ANISOU 2023  C   TYR A 132     1630   1139   1288    213     23     75       C
ATOM   2024  O   TYR A 132     134.933 -61.232  -4.103  1.00 22.88           O
ANISOU 2024  O   TYR A 132     3172   2678   2844    239      4     96       O
ATOM   2025  CB  TYR A 132     134.828 -64.214  -2.838  1.00 11.02           C
ANISOU 2025  CB  TYR A 132     1633   1227   1325    202     39     28       C
ATOM   2026  CG  TYR A 132     135.949 -65.041  -3.421  1.00  9.75           C
ANISOU 2026  CG  TYR A 132     1484   1084   1137    179     40     30       C
ATOM   2027  CD1 TYR A 132     136.758 -65.822  -2.608  1.00 10.50           C
ANISOU 2027  CD1 TYR A 132     1589   1173   1227    166     57     14       C
ATOM   2028  CD2 TYR A 132     136.184 -65.057  -4.787  1.00 11.67           C
ANISOU 2028  CD2 TYR A 132     1728   1350   1357    173     23     46       C
ATOM   2029  CE1 TYR A 132     137.779 -66.585  -3.140  1.00  9.27           C
ANISOU 2029  CE1 TYR A 132     1437   1031   1052    153     58     12       C
ATOM   2030  CE2 TYR A 132     137.200 -65.817  -5.328  1.00  8.36           C
ANISOU 2030  CE2 TYR A 132     1315    948    914    154     30     40       C
ATOM   2031  CZ  TYR A 132     137.992 -66.578  -4.501  1.00  8.63           C
ANISOU 2031  CZ  TYR A 132     1354    974    952    147     48     21       C
ATOM   2032  OH  TYR A 132     139.006 -67.334  -5.036  1.00 11.19           O
ANISOU 2032  OH  TYR A 132     1679   1315   1259    137     56     12       O
ATOM   2033  H   TYR A 132     133.749 -61.543  -2.182  1.00 14.05           H
ATOM   2034  HA  TYR A 132     135.953 -62.925  -1.689  1.00 11.99           H
ATOM   2035  HB2 TYR A 132     134.453 -64.713  -2.096  1.00 13.27           H
ATOM   2036  HB3 TYR A 132     134.155 -64.106  -3.529  1.00 13.27           H
ATOM   2037  HD1 TYR A 132     136.614 -65.827  -1.689  1.00 12.65           H
ATOM   2038  HD2 TYR A 132     135.649 -64.543  -5.349  1.00 14.06           H
ATOM   2039  HE1 TYR A 132     138.317 -67.102  -2.584  1.00 11.17           H
ATOM   2040  HE2 TYR A 132     137.348 -65.814  -6.246  1.00 10.08           H
ATOM   2041 HH   TYR A 132     139.025 -67.239  -5.870  1.00 13.48           H
ATOM   2042  N   LEU A 133     137.030 -61.959  -3.705  1.00  6.26           N
ANISOU 2042  N   LEU A 133     1090    581    708    187     29     83       N
ATOM   2043  CA  LEU A 133     137.609 -61.152  -4.770  1.00  6.26           C
ANISOU 2043  CA  LEU A 133     1111    575    693    177     19    117       C
ATOM   2044  C   LEU A 133     137.316 -61.774  -6.126  1.00  6.37           C
ANISOU 2044  C   LEU A 133     1114    631    675    176      2    132       C
ATOM   2045  O   LEU A 133     137.469 -62.983  -6.317  1.00  7.93           O
ANISOU 2045  O   LEU A 133     1294    862    855    164      7    109       O
ATOM   2046  CB  LEU A 133     139.119 -61.016  -4.584  1.00  6.27           C
ANISOU 2046  CB  LEU A 133     1126    573    682    142     36    115       C
ATOM   2047  CG  LEU A 133     139.609 -60.275  -3.337  1.00  7.22           C
ANISOU 2047  CG  LEU A 133     1261    657    825    133     49     99       C
ATOM   2048  CD1 LEU A 133     141.130 -60.227  -3.344  1.00 11.57           C
ANISOU 2048  CD1 LEU A 133     1815   1220   1363     95     61     96       C
ATOM   2049  CD2 LEU A 133     139.024 -58.870  -3.262  1.00  6.56           C
ANISOU 2049  CD2 LEU A 133     1203    521    768    149     46    117       C
ATOM   2050  H   LEU A 133     137.600 -62.429  -3.266  1.00  7.56           H
ATOM   2051  HA  LEU A 133     137.217 -60.265  -4.750  1.00  7.30           H
ATOM   2052  HB2 LEU A 133     139.499 -61.908  -4.553  1.00  7.57           H
ATOM   2053  HB3 LEU A 133     139.475 -60.544  -5.353  1.00  7.57           H
ATOM   2054  HG  LEU A 133     139.327 -60.762  -2.547  1.00  8.71           H
ATOM   2055 HD11 LEU A 133     141.435 -59.757  -2.552  1.00 13.94           H
ATOM   2056 HD12 LEU A 133     141.474 -61.134  -3.344  1.00 13.94           H
ATOM   2057 HD13 LEU A 133     141.427 -59.760  -4.141  1.00 13.94           H
ATOM   2058 HD21 LEU A 133     139.355 -58.433  -2.462  1.00  7.65           H
ATOM   2059 HD22 LEU A 133     139.296 -58.373  -4.048  1.00  7.65           H
ATOM   2060 HD23 LEU A 133     138.056 -58.933  -3.228  1.00  7.65           H
ATOM   2061  N   THR A 134     136.905 -60.938  -7.076  1.00  8.53           N
ANISOU 2061  N   THR A 134     1402    900    940    188    -19    170       N
ATOM   2062  CA  THR A 134     136.634 -61.440  -8.415  1.00  8.86           C
ANISOU 2062  CA  THR A 134     1438    988    941    183    -39    185       C
ATOM   2063  C   THR A 134     137.868 -62.133  -8.973  1.00 11.30           C
ANISOU 2063  C   THR A 134     1753   1327   1212    145    -18    175       C
ATOM   2064  O   THR A 134     138.999 -61.679  -8.779  1.00 15.21           O
ANISOU 2064  O   THR A 134     2265   1806   1706    122      3    181       O
ATOM   2065  CB  THR A 134     136.210 -60.311  -9.357  1.00  9.60           C
ANISOU 2065  CB  THR A 134     1556   1070   1022    200    -67    238       C
ATOM   2066  OG1 THR A 134     135.983 -60.853 -10.664  1.00 11.86           O
ANISOU 2066  OG1 THR A 134     1838   1410   1257    192    -89    250       O
ATOM   2067  CG2 THR A 134     137.287 -59.236  -9.450  1.00  7.79           C
ANISOU 2067  CG2 THR A 134     1369    800    789    177    -50    270       C
ATOM   2068  H   THR A 134     136.778 -60.094  -6.974  1.00 10.29           H
ATOM   2069  HA  THR A 134     135.914 -62.089  -8.374  1.00 10.68           H
ATOM   2070  HB  THR A 134     135.394 -59.903  -9.028  1.00 11.57           H
ATOM   2071  HG1 THR A 134     135.749 -60.242 -11.192  1.00 14.28           H
ATOM   2072 HG21 THR A 134     137.000 -58.530 -10.050  1.00  9.39           H
ATOM   2073 HG22 THR A 134     137.451 -58.856  -8.573  1.00  9.39           H
ATOM   2074 HG23 THR A 134     138.111 -59.621  -9.786  1.00  9.39           H
ATOM   2075  N   LEU A 135     137.647 -63.246  -9.674  1.00  8.12           N
ANISOU 2075  N   LEU A 135     1333    971    780    137    -23    154       N
ATOM   2076  CA  LEU A 135     138.756 -63.916 -10.338  1.00 11.92           C
ANISOU 2076  CA  LEU A 135     1819   1484   1226    107     -1    140       C
ATOM   2077  C   LEU A 135     139.404 -63.014 -11.379  1.00 13.11           C
ANISOU 2077  C   LEU A 135     1999   1644   1338     85      1    181       C
ATOM   2078  O   LEU A 135     140.533 -63.283 -11.801  1.00 11.78           O
ANISOU 2078  O   LEU A 135     1834   1498   1144     56     28    172       O
ATOM   2079  CB  LEU A 135     138.277 -65.227 -10.975  1.00 11.56           C
ANISOU 2079  CB  LEU A 135     1754   1481   1155    102     -7    106       C
ATOM   2080  CG  LEU A 135     137.222 -65.151 -12.083  1.00 10.21           C
ANISOU 2080  CG  LEU A 135     1583   1347    950    107    -42    122       C
ATOM   2081  CD1 LEU A 135     137.861 -64.963 -13.454  1.00  8.21           C
ANISOU 2081  CD1 LEU A 135     1353   1132    633     82    -40    142       C
ATOM   2082  CD2 LEU A 135     136.353 -66.406 -12.073  1.00  9.88           C
ANISOU 2082  CD2 LEU A 135     1513   1329    912    107    -51     77       C
ATOM   2083  H   LEU A 135     136.881 -63.623  -9.777  1.00  9.79           H
ATOM   2084  HA  LEU A 135     139.430 -64.136  -9.675  1.00 14.35           H
ATOM   2085  HB2 LEU A 135     139.050 -65.674 -11.353  1.00 13.92           H
ATOM   2086  HB3 LEU A 135     137.905 -65.781 -10.271  1.00 13.92           H
ATOM   2087  HG  LEU A 135     136.646 -64.389 -11.916  1.00 12.30           H
ATOM   2088 HD11 LEU A 135     137.161 -64.920 -14.125  1.00  9.90           H
ATOM   2089 HD12 LEU A 135     138.370 -64.138 -13.454  1.00  9.90           H
ATOM   2090 HD13 LEU A 135     138.447 -65.714 -13.635  1.00  9.90           H
ATOM   2091 HD21 LEU A 135     135.693 -66.337 -12.781  1.00 11.91           H
ATOM   2092 HD22 LEU A 135     136.917 -67.181 -12.220  1.00 11.91           H
ATOM   2093 HD23 LEU A 135     135.910 -66.475 -11.213  1.00 11.91           H
ATOM   2094  N   GLY A 136     138.719 -61.943 -11.787  1.00 10.97           N
ANISOU 2094  N   GLY A 136     1750   1356   1062    100    -26    228       N
ATOM   2095  CA  GLY A 136     139.282 -60.997 -12.732  1.00 12.71           C
ANISOU 2095  CA  GLY A 136     2009   1577   1244     77    -24    277       C
ATOM   2096  C   GLY A 136     140.519 -60.279 -12.232  1.00 14.84           C
ANISOU 2096  C   GLY A 136     2295   1811   1531     47     11    285       C
ATOM   2097  O   GLY A 136     141.272 -59.735 -13.044  1.00 17.76           O
ANISOU 2097  O   GLY A 136     2694   2190   1864     12     27    316       O
ATOM   2098  H   GLY A 136     137.924 -61.746 -11.525  1.00 13.21           H
ATOM   2099  HA2 GLY A 136     139.516 -61.466 -13.548  1.00 15.30           H
ATOM   2100  HA3 GLY A 136     138.613 -60.329 -12.949  1.00 15.30           H
ATOM   2101  N   VAL A 137     140.743 -60.250 -10.919  1.00 11.95           N
ANISOU 2101  N   VAL A 137     1914   1409   1217     55     23    257       N
ATOM   2102  CA  VAL A 137     141.951 -59.652 -10.363  1.00 12.67           C
ANISOU 2102  CA  VAL A 137     2014   1476   1326     22     53    254       C
ATOM   2103  C   VAL A 137     142.912 -60.725  -9.853  1.00  9.15           C
ANISOU 2103  C   VAL A 137     1530   1063    884      7     78    203       C
ATOM   2104  O   VAL A 137     143.811 -60.428  -9.066  1.00 10.76           O
ANISOU 2104  O   VAL A 137     1725   1251   1111    -13     96    188       O
ATOM   2105  CB  VAL A 137     141.623 -58.624  -9.265  1.00 11.27           C
ANISOU 2105  CB  VAL A 137     1853   1231   1199     37     47    261       C
ATOM   2106  CG1 VAL A 137     140.673 -57.564  -9.802  1.00 10.78           C
ANISOU 2106  CG1 VAL A 137     1827   1129   1138     62     21    313       C
ATOM   2107  CG2 VAL A 137     141.041 -59.295  -8.029  1.00 12.26           C
ANISOU 2107  CG2 VAL A 137     1947   1350   1360     69     40    218       C
ATOM   2108  H   VAL A 137     140.208 -60.572 -10.328  1.00 14.39           H
ATOM   2109  HA  VAL A 137     142.407 -59.175 -11.074  1.00 15.26           H
ATOM   2110  HB  VAL A 137     142.443 -58.179  -9.000  1.00 13.57           H
ATOM   2111 HG11 VAL A 137     140.479 -56.928  -9.096  1.00 12.98           H
ATOM   2112 HG12 VAL A 137     141.095 -57.112 -10.549  1.00 12.98           H
ATOM   2113 HG13 VAL A 137     139.854 -57.994 -10.095  1.00 12.98           H
ATOM   2114 HG21 VAL A 137     140.848 -58.617  -7.363  1.00 14.76           H
ATOM   2115 HG22 VAL A 137     140.225 -59.758  -8.276  1.00 14.76           H
ATOM   2116 HG23 VAL A 137     141.688 -59.928  -7.680  1.00 14.76           H
ATOM   2117  N   ASP A 138     142.732 -61.974 -10.295  1.00  7.30           N
ANISOU 2117  N   ASP A 138     1272    873    628     17     77    176       N
ATOM   2118  CA  ASP A 138     143.672 -63.036  -9.951  1.00  8.45           C
ANISOU 2118  CA  ASP A 138     1385   1047    778     11    100    131       C
ATOM   2119  C   ASP A 138     145.111 -62.603 -10.195  1.00  8.24           C
ANISOU 2119  C   ASP A 138     1351   1037    742    -29    132    132       C
ATOM   2120  O   ASP A 138     146.002 -62.894  -9.389  1.00  8.96           O
ANISOU 2120  O   ASP A 138     1414   1132    858    -33    144    104       O
ATOM   2121  CB  ASP A 138     143.369 -64.295 -10.769  1.00 11.85           C
ANISOU 2121  CB  ASP A 138     1802   1520   1179     20    101    105       C
ATOM   2122  CG  ASP A 138     142.306 -65.175 -10.139  1.00 15.95           C
ANISOU 2122  CG  ASP A 138     2311   2027   1722     53     81     82       C
ATOM   2123  OD1 ASP A 138     141.962 -64.970  -8.953  1.00 16.31           O
ANISOU 2123  OD1 ASP A 138     2353   2036   1806     70     72     80       O
ATOM   2124  OD2 ASP A 138     141.817 -66.087 -10.841  1.00 14.62           O1+
ANISOU 2124  OD2 ASP A 138     2138   1886   1531     56     77     61       O1+
ATOM   2125  H   ASP A 138     142.077 -62.227 -10.792  1.00  8.81           H
ATOM   2126  HA  ASP A 138     143.576 -63.255  -9.011  1.00 10.19           H
ATOM   2127  HB2 ASP A 138     143.056 -64.031 -11.648  1.00 14.27           H
ATOM   2128  HB3 ASP A 138     144.181 -64.820 -10.851  1.00 14.27           H
ATOM   2129  N   ASP A 139     145.358 -61.910 -11.306  1.00 10.73           N
ANISOU 2129  N   ASP A 139     1691   1367   1018    -61    144    165       N
ATOM   2130  CA  ASP A 139     146.708 -61.525 -11.703  1.00 13.59           C
ANISOU 2130  CA  ASP A 139     2044   1755   1366   -109    181    165       C
ATOM   2131  C   ASP A 139     146.875 -60.012 -11.799  1.00 11.10           C
ANISOU 2131  C   ASP A 139     1768   1399   1051   -146    186    213       C
ATOM   2132  O   ASP A 139     147.787 -59.536 -12.481  1.00 13.85           O
ANISOU 2132  O   ASP A 139     2122   1769   1373   -196    219    227       O
ATOM   2133  CB  ASP A 139     147.068 -62.187 -13.034  1.00 19.12           C
ANISOU 2133  CB  ASP A 139     2739   2515   2011   -127    206    156       C
ATOM   2134  CG  ASP A 139     146.955 -63.701 -12.980  1.00 26.47           C
ANISOU 2134  CG  ASP A 139     3636   3477   2945    -92    206    103       C
ATOM   2135  OD1 ASP A 139     147.371 -64.298 -11.964  1.00 27.73           O
ANISOU 2135  OD1 ASP A 139     3761   3627   3148    -70    206     68       O
ATOM   2136  OD2 ASP A 139     146.441 -64.295 -13.951  1.00 30.73           O1+
ANISOU 2136  OD2 ASP A 139     4186   4047   3442    -88    204     96       O1+
ATOM   2137  H   ASP A 139     144.750 -61.648 -11.855  1.00 12.92           H
ATOM   2138  HA  ASP A 139     147.332 -61.848 -11.035  1.00 16.36           H
ATOM   2139  N   GLN A 140     146.012 -59.243 -11.132  1.00  9.77           N
ANISOU 2139  N   GLN A 140     1628   1170    913   -123    157    237       N
ATOM   2140  CA  GLN A 140     146.143 -57.793 -11.097  1.00  9.30           C
ANISOU 2140  CA  GLN A 140     1612   1057    865   -154    162    280       C
ATOM   2141  C   GLN A 140     146.829 -57.384  -9.802  1.00 11.27           C
ANISOU 2141  C   GLN A 140     1844   1275   1163   -171    171    249       C
ATOM   2142  O   GLN A 140     146.309 -57.700  -8.722  1.00  8.22           O
ANISOU 2142  O   GLN A 140     1442    869    811   -133    150    221       O
ATOM   2143  CB  GLN A 140     144.776 -57.127 -11.202  1.00 11.80           C
ANISOU 2143  CB  GLN A 140     1972   1322   1189   -114    126    322       C
ATOM   2144  CG  GLN A 140     144.065 -57.392 -12.515  1.00 18.49           C
ANISOU 2144  CG  GLN A 140     2840   2203   1983    -99    108    358       C
ATOM   2145  CD  GLN A 140     144.810 -56.817 -13.701  1.00 32.66           C
ANISOU 2145  CD  GLN A 140     4669   4015   3724   -153    135    401       C
ATOM   2146  OE1 GLN A 140     145.472 -55.788 -13.589  1.00 30.06           O
ANISOU 2146  OE1 GLN A 140     4370   3645   3407   -195    157    427       O
ATOM   2147  NE2 GLN A 140     144.714 -57.487 -14.843  1.00 50.18           N
ANISOU 2147  NE2 GLN A 140     6887   6296   5881   -158    135    407       N
ATOM   2148  H   GLN A 140     145.338 -59.543 -10.689  1.00 11.77           H
ATOM   2149  HA  GLN A 140     146.689 -57.498 -11.842  1.00 11.21           H
ATOM   2150  HB2 GLN A 140     144.212 -57.459 -10.486  1.00 14.21           H
ATOM   2151  HB3 GLN A 140     144.889 -56.168 -11.114  1.00 14.21           H
ATOM   2152  HG2 GLN A 140     143.984 -58.350 -12.644  1.00 22.24           H
ATOM   2153  HG3 GLN A 140     143.185 -56.985 -12.486  1.00 22.24           H
ATOM   2154 HE21 GLN A 140     144.246 -58.207 -14.881  1.00 60.26           H
ATOM   2155 HE22 GLN A 140     145.120 -57.200 -15.545  1.00 60.26           H
ATOM   2156  N   PRO A 141     147.980 -56.688  -9.845  1.00 11.54           N
ANISOU 2156  N   PRO A 141     1878   1308   1198   -232    202    251       N
ATOM   2157  CA  PRO A 141     148.740 -56.381  -8.611  1.00 10.88           C
ANISOU 2157  CA  PRO A 141     1770   1209   1157   -255    207    213       C
ATOM   2158  C   PRO A 141     148.211 -55.152  -7.878  1.00 10.47           C
ANISOU 2158  C   PRO A 141     1765   1073   1141   -257    195    229       C
ATOM   2159  O   PRO A 141     148.875 -54.118  -7.749  1.00 13.61           O
ANISOU 2159  O   PRO A 141     2184   1434   1552   -313    214    237       O
ATOM   2160  CB  PRO A 141     150.156 -56.173  -9.151  1.00 13.03           C
ANISOU 2160  CB  PRO A 141     2016   1523   1412   -325    248    207       C
ATOM   2161  CG  PRO A 141     149.929 -55.565 -10.500  1.00 13.15           C
ANISOU 2161  CG  PRO A 141     2083   1527   1386   -353    266    265       C
ATOM   2162  CD  PRO A 141     148.698 -56.234 -11.050  1.00 12.25           C
ANISOU 2162  CD  PRO A 141     1987   1421   1247   -289    236    284       C
ATOM   2163  HA  PRO A 141     148.732 -57.143  -8.011  1.00 13.11           H
ATOM   2164  HB2 PRO A 141     150.646 -55.567  -8.574  1.00 15.69           H
ATOM   2165  HB3 PRO A 141     150.611 -57.027  -9.227  1.00 15.69           H
ATOM   2166  HG2 PRO A 141     149.785 -54.610 -10.405  1.00 15.83           H
ATOM   2167  HG3 PRO A 141     150.695 -55.740 -11.068  1.00 15.83           H
ATOM   2168  HD2 PRO A 141     148.159 -55.595 -11.544  1.00 14.75           H
ATOM   2169  HD3 PRO A 141     148.944 -56.992 -11.603  1.00 14.75           H
ATOM   2170  N   LEU A 142     146.986 -55.263  -7.366  1.00 14.09           N
ANISOU 2170  N   LEU A 142     2240   1497   1618   -197    164    230       N
ATOM   2171  CA  LEU A 142     146.272 -54.126  -6.799  1.00 14.62           C
ANISOU 2171  CA  LEU A 142     2355   1480   1719   -185    153    245       C
ATOM   2172  C   LEU A 142     146.396 -54.012  -5.285  1.00 19.34           C
ANISOU 2172  C   LEU A 142     2937   2057   2354   -183    148    194       C
ATOM   2173  O   LEU A 142     145.960 -53.002  -4.722  1.00 19.09           O
ANISOU 2173  O   LEU A 142     2946   1954   2354   -180    146    195       O
ATOM   2174  CB  LEU A 142     144.783 -54.213  -7.157  1.00 14.10           C
ANISOU 2174  CB  LEU A 142     2311   1392   1653   -118    125    275       C
ATOM   2175  CG  LEU A 142     144.444 -54.536  -8.613  1.00 21.24           C
ANISOU 2175  CG  LEU A 142     3227   2332   2512   -109    118    322       C
ATOM   2176  CD1 LEU A 142     142.939 -54.679  -8.787  1.00 18.15           C
ANISOU 2176  CD1 LEU A 142     2844   1927   2126    -41     82    341       C
ATOM   2177  CD2 LEU A 142     144.998 -53.470  -9.541  1.00 24.66           C
ANISOU 2177  CD2 LEU A 142     3711   2733   2925   -160    137    375       C
ATOM   2178  H   LEU A 142     146.543 -55.999  -7.336  1.00 16.96           H
ATOM   2179  HA  LEU A 142     146.624 -53.310  -7.187  1.00 17.59           H
ATOM   2180  HB2 LEU A 142     144.380 -54.904  -6.609  1.00 16.97           H
ATOM   2181  HB3 LEU A 142     144.372 -53.359  -6.950  1.00 16.97           H
ATOM   2182  HG  LEU A 142     144.854 -55.382  -8.852  1.00 25.54           H
ATOM   2183 HD11 LEU A 142     142.747 -54.883  -9.716  1.00 21.83           H
ATOM   2184 HD12 LEU A 142     142.623 -55.398  -8.217  1.00 21.83           H
ATOM   2185 HD13 LEU A 142     142.512 -53.845  -8.536  1.00 21.83           H
ATOM   2186 HD21 LEU A 142     144.770 -53.698 -10.456  1.00 29.64           H
ATOM   2187 HD22 LEU A 142     144.608 -52.613  -9.306  1.00 29.64           H
ATOM   2188 HD23 LEU A 142     145.962 -53.434  -9.440  1.00 29.64           H
ATOM   2189  N   PHE A 143     146.976 -55.004  -4.615  1.00 11.77           N
ANISOU 2189  N   PHE A 143     1926   1157   1390   -182    146    150       N
ATOM   2190  CA  PHE A 143     146.893 -55.124  -3.160  1.00 11.03           C
ANISOU 2190  CA  PHE A 143     1818   1055   1319   -168    133    104       C
ATOM   2191  C   PHE A 143     148.283 -54.918  -2.563  1.00 12.74           C
ANISOU 2191  C   PHE A 143     2006   1297   1538   -227    143     69       C
ATOM   2192  O   PHE A 143     149.003 -55.868  -2.247  1.00 12.86           O
ANISOU 2192  O   PHE A 143     1969   1375   1541   -226    137     43       O
ATOM   2193  CB  PHE A 143     146.292 -56.476  -2.806  1.00 10.21           C
ANISOU 2193  CB  PHE A 143     1681    994   1204   -113    116     87       C
ATOM   2194  CG  PHE A 143     144.998 -56.750  -3.519  1.00  9.10           C
ANISOU 2194  CG  PHE A 143     1558    842   1059    -64    105    117       C
ATOM   2195  CD1 PHE A 143     143.802 -56.259  -3.022  1.00 11.59           C
ANISOU 2195  CD1 PHE A 143     1898   1107   1397    -27     95    119       C
ATOM   2196  CD2 PHE A 143     144.980 -57.470  -4.704  1.00  7.34           C
ANISOU 2196  CD2 PHE A 143     1322    660    808    -57    106    140       C
ATOM   2197  CE1 PHE A 143     142.611 -56.497  -3.680  1.00 13.62           C
ANISOU 2197  CE1 PHE A 143     2161   1361   1652     18     82    145       C
ATOM   2198  CE2 PHE A 143     143.789 -57.709  -5.368  1.00 10.75           C
ANISOU 2198  CE2 PHE A 143     1765   1088   1232    -17     91    164       C
ATOM   2199  CZ  PHE A 143     142.605 -57.222  -4.855  1.00 14.81           C
ANISOU 2199  CZ  PHE A 143     2298   1557   1772     21     77    168       C
ATOM   2200  H   PHE A 143     147.431 -55.631  -4.987  1.00 14.18           H
ATOM   2201  HA  PHE A 143     146.309 -54.432  -2.814  1.00 13.29           H
ATOM   2202  HB2 PHE A 143     146.920 -57.174  -3.049  1.00 12.30           H
ATOM   2203  HB3 PHE A 143     146.119 -56.504  -1.852  1.00 12.30           H
ATOM   2204  HD1 PHE A 143     143.800 -55.771  -2.231  1.00 13.95           H
ATOM   2205  HD2 PHE A 143     145.776 -57.800  -5.053  1.00  8.63           H
ATOM   2206  HE1 PHE A 143     141.814 -56.167  -3.333  1.00 16.39           H
ATOM   2207  HE2 PHE A 143     143.787 -58.199  -6.159  1.00 12.95           H
ATOM   2208  HZ  PHE A 143     141.804 -57.383  -5.299  1.00 17.82           H
ATOM   2209  N   HIS A 144     148.652 -53.646  -2.397  1.00 16.65           N
ANISOU 2209  N   HIS A 144     2536   1739   2052   -278    157     69       N
ATOM   2210  CA  HIS A 144     149.983 -53.268  -1.930  1.00 20.71           C
ANISOU 2210  CA  HIS A 144     3022   2276   2571   -347    168     35       C
ATOM   2211  C   HIS A 144     151.061 -53.976  -2.744  1.00 14.92           C
ANISOU 2211  C   HIS A 144     2233   1620   1815   -375    181     39       C
ATOM   2212  O   HIS A 144     152.067 -54.451  -2.211  1.00 17.58           O
ANISOU 2212  O   HIS A 144     2512   2017   2149   -397    176      1       O
ATOM   2213  CB  HIS A 144     150.142 -53.554  -0.435  1.00 35.60           C
ANISOU 2213  CB  HIS A 144     4884   4181   4463   -339    145    -19       C
ATOM   2214  CG  HIS A 144     149.305 -52.670   0.436  1.00 42.48           C
ANISOU 2214  CG  HIS A 144     5809   4976   5356   -329    142    -36       C
ATOM   2215  ND1 HIS A 144     149.692 -51.396   0.793  1.00 45.64           N
ANISOU 2215  ND1 HIS A 144     6244   5319   5778   -388    156    -55       N
ATOM   2216  CD2 HIS A 144     148.099 -52.873   1.018  1.00 45.75           C
ANISOU 2216  CD2 HIS A 144     6245   5362   5775   -268    130    -41       C
ATOM   2217  CE1 HIS A 144     148.761 -50.854   1.558  1.00 49.08           C
ANISOU 2217  CE1 HIS A 144     6724   5692   6232   -358    153    -73       C
ATOM   2218  NE2 HIS A 144     147.785 -51.729   1.710  1.00 44.58           N
ANISOU 2218  NE2 HIS A 144     6144   5142   5651   -285    138    -65       N
ATOM   2219  H   HIS A 144     148.138 -52.974  -2.553  1.00 20.03           H
ATOM   2220  HA  HIS A 144     150.097 -52.314  -2.059  1.00 24.90           H
ATOM   2221  HB2 HIS A 144     149.883 -54.472  -0.263  1.00 42.77           H
ATOM   2222  HB3 HIS A 144     151.071 -53.421  -0.188  1.00 42.77           H
ATOM   2223  HD2 HIS A 144     147.582 -53.644   0.960  1.00 54.95           H
ATOM   2224  HE1 HIS A 144     148.790 -50.001   1.927  1.00 58.95           H
ATOM   2225  HE2 HIS A 144     147.068 -51.604   2.169  1.00 53.54           H
ATOM   2226  N   GLY A 145     150.842 -54.051  -4.057  1.00 15.64           N
ANISOU 2226  N   GLY A 145     2341   1715   1888   -372    199     84       N
ATOM   2227  CA  GLY A 145     151.790 -54.631  -4.978  1.00 12.87           C
ANISOU 2227  CA  GLY A 145     1944   1433   1512   -400    222     88       C
ATOM   2228  C   GLY A 145     151.509 -56.070  -5.358  1.00 10.08           C
ANISOU 2228  C   GLY A 145     1554   1140   1138   -339    211     83       C
ATOM   2229  O   GLY A 145     152.005 -56.527  -6.394  1.00 10.86           O
ANISOU 2229  O   GLY A 145     1628   1286   1210   -352    235     93       O
ATOM   2230  H   GLY A 145     150.128 -53.761  -4.439  1.00 18.82           H
ATOM   2231  HA2 GLY A 145     151.801 -54.103  -5.793  1.00 15.49           H
ATOM   2232  HA3 GLY A 145     152.675 -54.593  -4.584  1.00 15.49           H
ATOM   2233  N   ARG A 146     150.728 -56.792  -4.562  1.00  8.63           N
ANISOU 2233  N   ARG A 146     1366    951    962   -277    180     67       N
ATOM   2234  CA  ARG A 146     150.488 -58.209  -4.786  1.00  8.17           C
ANISOU 2234  CA  ARG A 146     1274    941    888   -222    170     58       C
ATOM   2235  C   ARG A 146     149.204 -58.436  -5.575  1.00  7.90           C
ANISOU 2235  C   ARG A 146     1280    883    838   -182    164     92       C
ATOM   2236  O   ARG A 146     148.245 -57.665  -5.477  1.00  7.90           O
ANISOU 2236  O   ARG A 146     1329    826    848   -170    154    116       O
ATOM   2237  CB  ARG A 146     150.408 -58.963  -3.456  1.00  7.79           C
ANISOU 2237  CB  ARG A 146     1201    905    855   -183    141     24       C
ATOM   2238  CG  ARG A 146     151.757 -59.162  -2.774  1.00  8.07           C
ANISOU 2238  CG  ARG A 146     1179    989    898   -209    137    -13       C
ATOM   2239  CD  ARG A 146     151.649 -60.131  -1.604  1.00  7.75           C
ANISOU 2239  CD  ARG A 146     1116    966    861   -160    104    -37       C
ATOM   2240  NE  ARG A 146     150.774 -59.624  -0.552  1.00  9.26           N
ANISOU 2240  NE  ARG A 146     1351   1109   1059   -150     86    -39       N
ATOM   2241  CZ  ARG A 146     150.311 -60.353   0.459  1.00 12.08           C
ANISOU 2241  CZ  ARG A 146     1710   1468   1411   -108     61    -51       C
ATOM   2242  NH1 ARG A 146     150.634 -61.636   0.566  1.00 10.66           N1+
ANISOU 2242  NH1 ARG A 146     1496   1329   1226    -69     48    -56       N1+
ATOM   2243  NH2 ARG A 146     149.518 -59.795   1.365  1.00  8.56           N
ANISOU 2243  NH2 ARG A 146     1304    981    968   -105     52    -57       N
ATOM   2244  H   ARG A 146     150.320 -56.476  -3.873  1.00 10.11           H
ATOM   2245  HA  ARG A 146     151.225 -58.578  -5.298  1.00  9.56           H
ATOM   2246  HB2 ARG A 146     149.840 -58.465  -2.849  1.00  9.11           H
ATOM   2247  HB3 ARG A 146     150.026 -59.840  -3.617  1.00  9.11           H
ATOM   2248  HG2 ARG A 146     152.389 -59.526  -3.413  1.00  9.44           H
ATOM   2249  HG3 ARG A 146     152.073 -58.310  -2.435  1.00  9.44           H
ATOM   2250  HD2 ARG A 146     151.286 -60.973  -1.920  1.00  9.05           H
ATOM   2251  HD3 ARG A 146     152.530 -60.269  -1.223  1.00  9.05           H
ATOM   2252  HE  ARG A 146     150.541 -58.797  -0.588  1.00 11.16           H
ATOM   2253 HH11 ARG A 146     151.147 -62.001  -0.020  1.00 12.84           H
ATOM   2254 HH12 ARG A 146     150.331 -62.103   1.221  1.00 12.84           H
ATOM   2255 HH21 ARG A 146     149.306 -58.964   1.299  1.00 10.32           H
ATOM   2256 HH22 ARG A 146     149.216 -60.265   2.020  1.00 10.32           H
ATOM   2257  N   THR A 147     149.202 -59.507  -6.368  1.00  7.75           N
ANISOU 2257  N   THR A 147     1238    910    796   -158    170     90       N
ATOM   2258  CA  THR A 147     147.987 -59.983  -7.008  1.00  7.48           C
ANISOU 2258  CA  THR A 147     1230    868    745   -117    158    110       C
ATOM   2259  C   THR A 147     147.199 -60.855  -6.032  1.00  7.16           C
ANISOU 2259  C   THR A 147     1180    818    723    -65    133     88       C
ATOM   2260  O   THR A 147     147.701 -61.277  -4.990  1.00  7.28           O
ANISOU 2260  O   THR A 147     1168    842    755    -57    125     59       O
ATOM   2261  CB  THR A 147     148.309 -60.781  -8.275  1.00  7.62           C
ANISOU 2261  CB  THR A 147     1231    939    727   -120    178    110       C
ATOM   2262  OG1 THR A 147     148.936 -62.020  -7.920  1.00  7.93           O
ANISOU 2262  OG1 THR A 147     1220   1020    773    -98    181     68       O
ATOM   2263  CG2 THR A 147     149.238 -59.999  -9.205  1.00  8.22           C
ANISOU 2263  CG2 THR A 147     1312   1034    779   -180    211    130       C
ATOM   2264  H   THR A 147     149.899 -59.976  -6.550  1.00  9.05           H
ATOM   2265  HA  THR A 147     147.435 -59.225  -7.256  1.00  8.74           H
ATOM   2266  HB  THR A 147     147.486 -60.966  -8.754  1.00  8.90           H
ATOM   2267  HG1 THR A 147     148.422 -62.472  -7.433  1.00  9.57           H
ATOM   2268 HG21 THR A 147     149.428 -60.522  -9.999  1.00  9.62           H
ATOM   2269 HG22 THR A 147     148.817 -59.166  -9.469  1.00  9.62           H
ATOM   2270 HG23 THR A 147     150.071 -59.801  -8.750  1.00  9.62           H
ATOM   2271  N   ALA A 148     145.944 -61.138  -6.386  1.00 10.90           N
ANISOU 2271  N   ALA A 148     1675   1276   1189    -31    118    103       N
ATOM   2272  CA  ALA A 148     145.122 -61.990  -5.532  1.00 10.92           C
ANISOU 2272  CA  ALA A 148     1670   1272   1207     10    100     83       C
ATOM   2273  C   ALA A 148     145.729 -63.381  -5.398  1.00  8.09           C
ANISOU 2273  C   ALA A 148     1277    953    845     25    105     52       C
ATOM   2274  O   ALA A 148     145.762 -63.950  -4.301  1.00 13.58           O
ANISOU 2274  O   ALA A 148     1962   1643   1557     45     95     33       O
ATOM   2275  CB  ALA A 148     143.701 -62.073  -6.086  1.00 10.35           C
ANISOU 2275  CB  ALA A 148     1617   1186   1128     37     86    101       C
ATOM   2276  H   ALA A 148     145.555 -60.855  -7.098  1.00 13.12           H
ATOM   2277  HA  ALA A 148     145.076 -61.597  -4.647  1.00 13.15           H
ATOM   2278  HB1 ALA A 148     143.733 -62.448  -6.980  1.00 12.46           H
ATOM   2279  HB2 ALA A 148     143.170 -62.643  -5.507  1.00 12.46           H
ATOM   2280  HB3 ALA A 148     143.321 -61.182  -6.113  1.00 12.46           H
ATOM   2281  N   VAL A 149     146.223 -63.945  -6.502  1.00  7.27           N
ANISOU 2281  N   VAL A 149     1158    886    718     17    121     48       N
ATOM   2282  CA  VAL A 149     146.818 -65.279  -6.452  1.00  9.06           C
ANISOU 2282  CA  VAL A 149     1353   1142    946     38    128     16       C
ATOM   2283  C   VAL A 149     148.065 -65.275  -5.577  1.00  9.51           C
ANISOU 2283  C   VAL A 149     1377   1213   1023     33    129     -2       C
ATOM   2284  O   VAL A 149     148.347 -66.248  -4.868  1.00  7.75           O
ANISOU 2284  O   VAL A 149     1135    996    815     63    120    -22       O
ATOM   2285  CB  VAL A 149     147.119 -65.777  -7.878  1.00 13.69           C
ANISOU 2285  CB  VAL A 149     1932   1767   1503     28    150      8       C
ATOM   2286  CG1 VAL A 149     147.885 -67.099  -7.848  1.00 10.55           C
ANISOU 2286  CG1 VAL A 149     1500   1396   1114     52    163    -30       C
ATOM   2287  CG2 VAL A 149     145.824 -65.937  -8.660  1.00 18.74           C
ANISOU 2287  CG2 VAL A 149     2601   2400   2120     35    140     22       C
ATOM   2288  H   VAL A 149     146.226 -63.580  -7.281  1.00  8.77           H
ATOM   2289  HA  VAL A 149     146.179 -65.890  -6.054  1.00 10.92           H
ATOM   2290  HB  VAL A 149     147.668 -65.120  -8.335  1.00 16.48           H
ATOM   2291 HG11 VAL A 149     148.058 -67.384  -8.758  1.00 12.71           H
ATOM   2292 HG12 VAL A 149     148.722 -66.968  -7.376  1.00 12.71           H
ATOM   2293 HG13 VAL A 149     147.347 -67.764  -7.389  1.00 12.71           H
ATOM   2294 HG21 VAL A 149     146.032 -66.251  -9.554  1.00 22.54           H
ATOM   2295 HG22 VAL A 149     145.260 -66.582  -8.205  1.00 22.54           H
ATOM   2296 HG23 VAL A 149     145.375 -65.079  -8.706  1.00 22.54           H
ATOM   2297  N   GLN A 150     148.834 -64.185  -5.614  1.00  9.66           N
ANISOU 2297  N   GLN A 150     1389   1239   1042     -7    139      6       N
ATOM   2298  CA  GLN A 150     149.989 -64.070  -4.731  1.00 10.10           C
ANISOU 2298  CA  GLN A 150     1407   1314   1115    -18    134    -13       C
ATOM   2299  C   GLN A 150     149.555 -64.083  -3.274  1.00  6.62           C
ANISOU 2299  C   GLN A 150      980    846    692      3    104    -17       C
ATOM   2300  O   GLN A 150     150.140 -64.791  -2.447  1.00 10.06           O
ANISOU 2300  O   GLN A 150     1387   1300   1137     26     88    -35       O
ATOM   2301  CB  GLN A 150     150.770 -62.793  -5.041  1.00 10.46           C
ANISOU 2301  CB  GLN A 150     1447   1367   1159    -77    152     -5       C
ATOM   2302  CG  GLN A 150     151.649 -62.883  -6.267  1.00 10.18           C
ANISOU 2302  CG  GLN A 150     1383   1378   1106   -105    188    -10       C
ATOM   2303  CD  GLN A 150     152.444 -61.615  -6.493  1.00 11.66           C
ANISOU 2303  CD  GLN A 150     1567   1570   1292   -173    209     -0       C
ATOM   2304  OE1 GLN A 150     151.897 -60.513  -6.444  1.00  8.72           O
ANISOU 2304  OE1 GLN A 150     1243   1151    920   -201    206     28       O
ATOM   2305  NE2 GLN A 150     153.744 -61.761  -6.723  1.00  8.68           N
ANISOU 2305  NE2 GLN A 150     1131   1248    918   -200    233    -26       N
ATOM   2306  H   GLN A 150     148.710 -63.511  -6.133  1.00 11.64           H
ATOM   2307  HA  GLN A 150     150.578 -64.827  -4.877  1.00 12.16           H
ATOM   2308  HB2 GLN A 150     150.139 -62.070  -5.184  1.00 12.60           H
ATOM   2309  HB3 GLN A 150     151.340 -62.586  -4.284  1.00 12.60           H
ATOM   2310  HG2 GLN A 150     152.275 -63.616  -6.157  1.00 12.26           H
ATOM   2311  HG3 GLN A 150     151.093 -63.034  -7.048  1.00 12.26           H
ATOM   2312 HE21 GLN A 150     154.092 -62.548  -6.738  1.00 10.21           H
ATOM   2313 HE22 GLN A 150     154.238 -61.070  -6.857  1.00 10.21           H
ATOM   2314  N   MET A 151     148.529 -63.298  -2.940  1.00  6.44           N
ANISOU 2314  N   MET A 151      999    778    670     -2     97      0       N
ATOM   2315  CA  MET A 151     148.015 -63.298  -1.575  1.00  6.25           C
ANISOU 2315  CA  MET A 151      991    729    655     15     75     -7       C
ATOM   2316  C   MET A 151     147.601 -64.700  -1.144  1.00  6.00           C
ANISOU 2316  C   MET A 151      955    702    622     60     64    -14       C
ATOM   2317  O   MET A 151     147.896 -65.123  -0.021  1.00  8.19           O
ANISOU 2317  O   MET A 151     1226    986    901     75     46    -24       O
ATOM   2318  CB  MET A 151     146.835 -62.334  -1.454  1.00  7.08           C
ANISOU 2318  CB  MET A 151     1140    785    765     11     75      9       C
ATOM   2319  CG  MET A 151     147.208 -60.866  -1.596  1.00  6.79           C
ANISOU 2319  CG  MET A 151     1119    725    735    -33     85     16       C
ATOM   2320  SD  MET A 151     145.876 -59.767  -1.075  1.00 11.03           S
ANISOU 2320  SD  MET A 151     1707   1197   1289    -24     82     25       S
ATOM   2321  CE  MET A 151     144.605 -60.181  -2.262  1.00  8.53           C
ANISOU 2321  CE  MET A 151     1403    874    966     11     82     55       C
ATOM   2322  H   MET A 151     148.120 -62.765  -3.478  1.00  7.63           H
ATOM   2323  HA  MET A 151     148.714 -62.984  -0.980  1.00  7.40           H
ATOM   2324  HB2 MET A 151     146.190 -62.543  -2.148  1.00  8.54           H
ATOM   2325  HB3 MET A 151     146.426 -62.451  -0.582  1.00  8.54           H
ATOM   2326  HG2 MET A 151     147.984 -60.681  -1.045  1.00  8.19           H
ATOM   2327  HG3 MET A 151     147.407 -60.678  -2.527  1.00  8.19           H
ATOM   2328  HE1 MET A 151     143.818 -59.642  -2.082  1.00 10.29           H
ATOM   2329  HE2 MET A 151     144.935 -59.997  -3.155  1.00 10.29           H
ATOM   2330  HE3 MET A 151     144.388 -61.123  -2.176  1.00 10.29           H
ATOM   2331  N   TYR A 152     146.931 -65.444  -2.028  1.00  7.21           N
ANISOU 2331  N   TYR A 152     1116    854    771     80     74     -8       N
ATOM   2332  CA  TYR A 152     146.501 -66.796  -1.679  1.00  5.68           C
ANISOU 2332  CA  TYR A 152      923    655    578    116     67    -15       C
ATOM   2333  C   TYR A 152     147.692 -67.733  -1.524  1.00  5.90           C
ANISOU 2333  C   TYR A 152      918    711    612    136     63    -30       C
ATOM   2334  O   TYR A 152     147.743 -68.532  -0.580  1.00  5.91           O
ANISOU 2334  O   TYR A 152      923    705    618    164     47    -32       O
ATOM   2335  CB  TYR A 152     145.548 -67.342  -2.740  1.00  5.72           C
ANISOU 2335  CB  TYR A 152      942    654    577    124     79    -12       C
ATOM   2336  CG  TYR A 152     144.323 -66.499  -2.999  1.00  7.23           C
ANISOU 2336  CG  TYR A 152     1158    823    765    113     77      4       C
ATOM   2337  CD1 TYR A 152     143.799 -65.663  -2.022  1.00  7.64           C
ANISOU 2337  CD1 TYR A 152     1227    850    827    110     70     10       C
ATOM   2338  CD2 TYR A 152     143.689 -66.541  -4.234  1.00  9.30           C
ANISOU 2338  CD2 TYR A 152     1425   1093   1015    110     83     11       C
ATOM   2339  CE1 TYR A 152     142.669 -64.892  -2.275  1.00  7.27           C
ANISOU 2339  CE1 TYR A 152     1197    781    784    110     68     23       C
ATOM   2340  CE2 TYR A 152     142.572 -65.781  -4.490  1.00  7.65           C
ANISOU 2340  CE2 TYR A 152     1234    868    806    108     75     28       C
ATOM   2341  CZ  TYR A 152     142.064 -64.961  -3.512  1.00  6.69           C
ANISOU 2341  CZ  TYR A 152     1124    716    700    111     68     35       C
ATOM   2342  OH  TYR A 152     140.944 -64.210  -3.788  1.00 11.07           O
ANISOU 2342  OH  TYR A 152     1691   1253   1261    119     61     50       O
ATOM   2343  H   TYR A 152     146.717 -65.193  -2.822  1.00  8.71           H
ATOM   2344  HA  TYR A 152     146.027 -66.769  -0.833  1.00  6.67           H
ATOM   2345  HB2 TYR A 152     146.032 -67.418  -3.577  1.00  6.91           H
ATOM   2346  HB3 TYR A 152     145.245 -68.219  -2.459  1.00  6.91           H
ATOM   2347  HD1 TYR A 152     144.207 -65.619  -1.188  1.00  9.22           H
ATOM   2348  HD2 TYR A 152     144.026 -67.095  -4.900  1.00 11.21           H
ATOM   2349  HE1 TYR A 152     142.324 -64.336  -1.614  1.00  8.77           H
ATOM   2350  HE2 TYR A 152     142.160 -65.824  -5.323  1.00  9.23           H
ATOM   2351 HH   TYR A 152     140.688 -64.354  -4.575  1.00 13.33           H
ATOM   2352  N   ALA A 153     148.648 -67.665  -2.450  1.00  6.83           N
ANISOU 2352  N   ALA A 153     1004    863    729    125     79    -41       N
ATOM   2353  CA  ALA A 153     149.822 -68.526  -2.370  1.00 10.53           C
ANISOU 2353  CA  ALA A 153     1430   1361   1209    151     77    -59       C
ATOM   2354  C   ALA A 153     150.663 -68.202  -1.141  1.00  9.41           C
ANISOU 2354  C   ALA A 153     1265   1236   1075    152     49    -61       C
ATOM   2355  O   ALA A 153     151.113 -69.113  -0.436  1.00  9.03           O
ANISOU 2355  O   ALA A 153     1202   1193   1036    192     29    -65       O
ATOM   2356  CB  ALA A 153     150.655 -68.393  -3.644  1.00 11.90           C
ANISOU 2356  CB  ALA A 153     1568   1573   1378    133    106    -74       C
ATOM   2357  H   ALA A 153     148.639 -67.134  -3.127  1.00  8.25           H
ATOM   2358  HA  ALA A 153     149.532 -69.449  -2.298  1.00 12.68           H
ATOM   2359  HB1 ALA A 153     151.431 -68.971  -3.576  1.00 14.32           H
ATOM   2360  HB2 ALA A 153     150.113 -68.656  -4.404  1.00 14.32           H
ATOM   2361  HB3 ALA A 153     150.937 -67.470  -3.742  1.00 14.32           H
ATOM   2362  N   ASP A 154     150.891 -66.913  -0.872  1.00 10.44           N
ANISOU 2362  N   ASP A 154     1394   1373   1200    108     47    -59       N
ATOM   2363  CA  ASP A 154     151.641 -66.522   0.320  1.00 12.04           C
ANISOU 2363  CA  ASP A 154     1576   1596   1405    100     18    -66       C
ATOM   2364  C   ASP A 154     150.947 -67.006   1.587  1.00 11.37           C
ANISOU 2364  C   ASP A 154     1526   1484   1310    129    -10    -55       C
ATOM   2365  O   ASP A 154     151.602 -67.465   2.532  1.00  9.85           O
ANISOU 2365  O   ASP A 154     1315   1314   1115    151    -41    -58       O
ATOM   2366  CB  ASP A 154     151.808 -65.000   0.362  1.00 12.28           C
ANISOU 2366  CB  ASP A 154     1611   1624   1432     40     25    -69       C
ATOM   2367  CG  ASP A 154     152.748 -64.473  -0.714  1.00 18.21           C
ANISOU 2367  CG  ASP A 154     2322   2409   2188      1     52    -78       C
ATOM   2368  OD1 ASP A 154     153.352 -65.287  -1.443  1.00 16.09           O
ANISOU 2368  OD1 ASP A 154     2014   2174   1926     23     66    -88       O
ATOM   2369  OD2 ASP A 154     152.880 -63.232  -0.829  1.00 16.17           O1+
ANISOU 2369  OD2 ASP A 154     2074   2141   1929    -54     64    -76       O1+
ATOM   2370  H   ASP A 154     150.625 -66.255  -1.358  1.00 12.58           H
ATOM   2371  HA  ASP A 154     152.524 -66.922   0.286  1.00 14.50           H
ATOM   2372  HB2 ASP A 154     150.942 -64.584   0.231  1.00 14.79           H
ATOM   2373  HB3 ASP A 154     152.170 -64.746   1.225  1.00 14.79           H
ATOM   2374  N   TYR A 155     149.619 -66.901   1.625  1.00  6.59           N
ANISOU 2374  N   TYR A 155      971    836    698    128      1    -42       N
ATOM   2375  CA  TYR A 155     148.853 -67.346   2.784  1.00  7.71           C
ANISOU 2375  CA  TYR A 155     1149    953    826    148    -15    -33       C
ATOM   2376  C   TYR A 155     149.030 -68.840   3.017  1.00  9.58           C
ANISOU 2376  C   TYR A 155     1384   1189   1065    196    -28    -24       C
ATOM   2377  O   TYR A 155     149.265 -69.282   4.149  1.00  7.06           O
ANISOU 2377  O   TYR A 155     1074    876    733    215    -55    -16       O
ATOM   2378  CB  TYR A 155     147.384 -66.999   2.565  1.00  7.10           C
ANISOU 2378  CB  TYR A 155     1115    836    747    138      5    -25       C
ATOM   2379  CG  TYR A 155     146.439 -67.344   3.691  1.00  7.68           C
ANISOU 2379  CG  TYR A 155     1226    886    807    149      0    -18       C
ATOM   2380  CD1 TYR A 155     146.211 -66.451   4.727  1.00 11.48           C
ANISOU 2380  CD1 TYR A 155     1726   1362   1273    128     -6    -26       C
ATOM   2381  CD2 TYR A 155     145.735 -68.542   3.692  1.00 12.82           C
ANISOU 2381  CD2 TYR A 155     1896   1518   1458    175      7     -7       C
ATOM   2382  CE1 TYR A 155     145.329 -66.745   5.742  1.00  6.90           C
ANISOU 2382  CE1 TYR A 155     1181    767    676    134     -3    -22       C
ATOM   2383  CE2 TYR A 155     144.846 -68.847   4.709  1.00 11.56           C
ANISOU 2383  CE2 TYR A 155     1771   1338   1282    177      9      0       C
ATOM   2384  CZ  TYR A 155     144.648 -67.942   5.729  1.00 10.04           C
ANISOU 2384  CZ  TYR A 155     1595   1149   1072    157      6     -7       C
ATOM   2385  OH  TYR A 155     143.767 -68.236   6.743  1.00 10.10           O
ANISOU 2385  OH  TYR A 155     1637   1142   1058    156     14     -2       O
ATOM   2386  H   TYR A 155     149.139 -66.575   0.990  1.00  7.96           H
ATOM   2387  HA  TYR A 155     149.163 -66.876   3.573  1.00  9.30           H
ATOM   2388  HB2 TYR A 155     147.316 -66.042   2.416  1.00  8.57           H
ATOM   2389  HB3 TYR A 155     147.074 -67.469   1.775  1.00  8.57           H
ATOM   2390  HD1 TYR A 155     146.665 -65.640   4.738  1.00 13.82           H
ATOM   2391  HD2 TYR A 155     145.867 -69.150   3.001  1.00 15.43           H
ATOM   2392  HE1 TYR A 155     145.193 -66.138   6.433  1.00  8.33           H
ATOM   2393  HE2 TYR A 155     144.386 -69.655   4.703  1.00 13.92           H
ATOM   2394 HH   TYR A 155     143.422 -68.991   6.614  1.00 12.17           H
ATOM   2395  N   MET A 156     148.909 -69.637   1.953  1.00  9.34           N
ANISOU 2395  N   MET A 156     1348   1151   1051    215     -8    -26       N
ATOM   2396  CA  MET A 156     149.094 -71.076   2.081  1.00  9.78           C
ANISOU 2396  CA  MET A 156     1406   1195   1115    263    -15    -21       C
ATOM   2397  C   MET A 156     150.535 -71.429   2.421  1.00 10.55           C
ANISOU 2397  C   MET A 156     1457   1329   1223    293    -41    -27       C
ATOM   2398  O   MET A 156     150.777 -72.388   3.164  1.00 11.52           O
ANISOU 2398  O   MET A 156     1589   1441   1347    335    -65    -13       O
ATOM   2399  CB  MET A 156     148.660 -71.767   0.787  1.00  9.06           C
ANISOU 2399  CB  MET A 156     1318   1086   1038    271     15    -32       C
ATOM   2400  CG  MET A 156     147.163 -71.697   0.543  1.00  7.64           C
ANISOU 2400  CG  MET A 156     1181    872    850    250     33    -26       C
ATOM   2401  SD  MET A 156     146.609 -72.644  -0.888  1.00 12.21           S
ANISOU 2401  SD  MET A 156     1766   1435   1439    256     61    -44       S
ATOM   2402  CE  MET A 156     147.056 -71.540  -2.226  1.00 15.18           C
ANISOU 2402  CE  MET A 156     2109   1853   1805    224     78    -56       C
ATOM   2403  H   MET A 156     148.722 -69.369   1.157  1.00 11.26           H
ATOM   2404  HA  MET A 156     148.520 -71.399   2.793  1.00 11.78           H
ATOM   2405  HB2 MET A 156     149.105 -71.340   0.039  1.00 10.92           H
ATOM   2406  HB3 MET A 156     148.912 -72.702   0.831  1.00 10.92           H
ATOM   2407  HG2 MET A 156     146.703 -72.044   1.323  1.00  9.22           H
ATOM   2408  HG3 MET A 156     146.913 -70.771   0.399  1.00  9.22           H
ATOM   2409  HE1 MET A 156     146.803 -71.947  -3.069  1.00 18.26           H
ATOM   2410  HE2 MET A 156     146.587 -70.699  -2.110  1.00 18.26           H
ATOM   2411  HE3 MET A 156     148.014 -71.390  -2.205  1.00 18.26           H
ATOM   2412  N   ALA A 157     151.500 -70.671   1.897  1.00  8.22           N
ANISOU 2412  N   ALA A 157     1110   1079    935    271    -38    -46       N
ATOM   2413  CA  ALA A 157     152.898 -70.915   2.234  1.00  9.69           C
ANISOU 2413  CA  ALA A 157     1238   1311   1133    298    -64    -56       C
ATOM   2414  C   ALA A 157     153.142 -70.683   3.719  1.00 13.93           C
ANISOU 2414  C   ALA A 157     1782   1863   1650    300   -111    -42       C
ATOM   2415  O   ALA A 157     153.791 -71.493   4.392  1.00 14.41           O
ANISOU 2415  O   ALA A 157     1824   1936   1713    349   -146    -32       O
ATOM   2416  CB  ALA A 157     153.804 -70.019   1.389  1.00 12.28           C
ANISOU 2416  CB  ALA A 157     1508   1688   1471    259    -45    -82       C
ATOM   2417  H   ALA A 157     151.372 -70.018   1.352  1.00  9.92           H
ATOM   2418  HA  ALA A 157     153.116 -71.839   2.034  1.00 11.68           H
ATOM   2419  HB1 ALA A 157     154.729 -70.193   1.625  1.00 14.79           H
ATOM   2420  HB2 ALA A 157     153.658 -70.218   0.451  1.00 14.79           H
ATOM   2421  HB3 ALA A 157     153.586 -69.091   1.569  1.00 14.79           H
ATOM   2422  N   SER A 158     152.617 -69.580   4.253  1.00 10.06           N
ANISOU 2422  N   SER A 158     1319   1368   1137    250   -112    -42       N
ATOM   2423  CA  SER A 158     152.750 -69.325   5.680  1.00  8.54           C
ANISOU 2423  CA  SER A 158     1140   1189    914    246   -153    -33       C
ATOM   2424  C   SER A 158     152.031 -70.392   6.495  1.00  8.45           C
ANISOU 2424  C   SER A 158     1183   1142    884    287   -167     -3       C
ATOM   2425  O   SER A 158     152.499 -70.768   7.575  1.00  8.48           O
ANISOU 2425  O   SER A 158     1188   1167    865    312   -211     12       O
ATOM   2426  CB  SER A 158     152.213 -67.936   6.018  1.00 11.15           C
ANISOU 2426  CB  SER A 158     1497   1513   1226    185   -141    -46       C
ATOM   2427  OG  SER A 158     152.462 -67.621   7.376  1.00 14.76           O
ANISOU 2427  OG  SER A 158     1964   1993   1650    174   -180    -48       O
ATOM   2428  H   SER A 158     152.188 -68.975   3.817  1.00 12.13           H
ATOM   2429  HA  SER A 158     153.690 -69.349   5.919  1.00 10.29           H
ATOM   2430  HB2 SER A 158     152.654 -67.280   5.455  1.00 13.43           H
ATOM   2431  HB3 SER A 158     151.256 -67.919   5.859  1.00 13.43           H
ATOM   2432  HG  SER A 158     152.163 -66.855   7.552  1.00 17.76           H
ATOM   2433  N   PHE A 159     150.901 -70.896   5.993  1.00 10.70           N
ANISOU 2433  N   PHE A 159     1513   1375   1176    293   -133      8       N
ATOM   2434  CA  PHE A 159     150.222 -72.003   6.657  1.00 12.78           C
ANISOU 2434  CA  PHE A 159     1828   1599   1426    326   -139     38       C
ATOM   2435  C   PHE A 159     151.138 -73.217   6.764  1.00 12.16           C
ANISOU 2435  C   PHE A 159     1731   1525   1364    389   -168     54       C
ATOM   2436  O   PHE A 159     151.308 -73.787   7.848  1.00 11.82           O
ANISOU 2436  O   PHE A 159     1714   1481   1298    417   -204     83       O
ATOM   2437  CB  PHE A 159     148.937 -72.360   5.905  1.00 13.29           C
ANISOU 2437  CB  PHE A 159     1932   1614   1504    315    -95     39       C
ATOM   2438  CG  PHE A 159     148.164 -73.494   6.526  1.00  9.76           C
ANISOU 2438  CG  PHE A 159     1541   1122   1046    337    -92     68       C
ATOM   2439  CD1 PHE A 159     147.220 -73.251   7.510  1.00 11.20           C
ANISOU 2439  CD1 PHE A 159     1770   1290   1194    311    -87     82       C
ATOM   2440  CD2 PHE A 159     148.386 -74.802   6.128  1.00  9.32           C
ANISOU 2440  CD2 PHE A 159     1492   1034   1015    381    -91     79       C
ATOM   2441  CE1 PHE A 159     146.509 -74.294   8.085  1.00  9.44           C
ANISOU 2441  CE1 PHE A 159     1602   1026    960    322    -79    111       C
ATOM   2442  CE2 PHE A 159     147.678 -75.848   6.698  1.00  8.85           C
ANISOU 2442  CE2 PHE A 159     1491    925    947    395    -86    108       C
ATOM   2443  CZ  PHE A 159     146.742 -75.595   7.675  1.00  8.83           C
ANISOU 2443  CZ  PHE A 159     1535    912    908    362    -79    126       C
ATOM   2444  H   PHE A 159     150.514 -70.617   5.278  1.00 12.88           H
ATOM   2445  HA  PHE A 159     149.978 -71.731   7.556  1.00 15.38           H
ATOM   2446  HB2 PHE A 159     148.359 -71.582   5.888  1.00 16.00           H
ATOM   2447  HB3 PHE A 159     149.167 -72.619   4.999  1.00 16.00           H
ATOM   2448  HD1 PHE A 159     147.061 -72.378   7.788  1.00 13.49           H
ATOM   2449  HD2 PHE A 159     149.017 -74.980   5.469  1.00 11.23           H
ATOM   2450  HE1 PHE A 159     145.877 -74.119   8.744  1.00 11.38           H
ATOM   2451  HE2 PHE A 159     147.837 -76.722   6.421  1.00 10.67           H
ATOM   2452  HZ  PHE A 159     146.266 -76.296   8.058  1.00 10.64           H
ATOM   2453  N  AARG A 160     151.730 -73.630   5.639  0.47 10.62           N
ANISOU 2453  N  AARG A 160     1493   1335   1208    413   -153     36       N
ATOM   2454  CA AARG A 160     152.659 -74.757   5.638  0.47 11.07           C
ANISOU 2454  CA AARG A 160     1522   1393   1289    481   -177     44       C
ATOM   2455  C  AARG A 160     153.770 -74.551   6.658  0.47 13.09           C
ANISOU 2455  C  AARG A 160     1740   1705   1531    504   -235     54       C
ATOM   2456  O  AARG A 160     154.038 -75.426   7.489  0.47 16.50           O
ANISOU 2456  O  AARG A 160     2191   2124   1954    556   -274     87       O
ATOM   2457  CB AARG A 160     153.236 -74.943   4.228  0.47 13.03           C
ANISOU 2457  CB AARG A 160     1718   1654   1580    495   -145      9       C
ATOM   2458  CG AARG A 160     154.586 -75.678   4.128  0.47 18.08           C
ANISOU 2458  CG AARG A 160     2295   2322   2252    562   -170     -0       C
ATOM   2459  CD AARG A 160     154.437 -77.059   3.532  0.47 22.25           C
ANISOU 2459  CD AARG A 160     2846   2793   2815    619   -149     -1       C
ATOM   2460  NE AARG A 160     155.719 -77.758   3.487  0.47 26.82           N
ANISOU 2460  NE AARG A 160     3363   3397   3431    693   -173    -11       N
ATOM   2461  CZ AARG A 160     156.309 -78.319   4.539  0.47 30.57           C
ANISOU 2461  CZ AARG A 160     3834   3873   3906    752   -229     23       C
ATOM   2462  NH1AARG A 160     155.738 -78.267   5.737  0.47 17.98           N1+
ANISOU 2462  NH1AARG A 160     2301   2260   2271    741   -264     69       N1+
ATOM   2463  NH2AARG A 160     157.476 -78.930   4.395  0.47 44.98           N
ANISOU 2463  NH2AARG A 160     5594   5723   5772    826   -250     10       N
ATOM   2464  H  AARG A 160     151.608 -73.273   4.866  0.47 12.80           H
ATOM   2465  HA AARG A 160     152.178 -75.565   5.875  0.47 13.33           H
ATOM   2466  HB2AARG A 160     152.595 -75.446   3.702  0.47 15.69           H
ATOM   2467  HB3AARG A 160     153.356 -74.066   3.832  0.47 15.69           H
ATOM   2468  HG2AARG A 160     155.185 -75.167   3.561  0.47 21.74           H
ATOM   2469  HG3AARG A 160     154.965 -75.771   5.016  0.47 21.74           H
ATOM   2470  HD2AARG A 160     153.826 -77.579   4.077  0.47 26.75           H
ATOM   2471  HD3AARG A 160     154.100 -76.983   2.626  0.47 26.75           H
ATOM   2472  HE AARG A 160     156.120 -77.811   2.728  0.47 32.24           H
ATOM   2473 HH11AARG A 160     154.981 -77.871   5.836  0.47 21.63           H
ATOM   2474 HH12AARG A 160     156.125 -78.631   6.414  0.47 21.63           H
ATOM   2475 HH21AARG A 160     157.850 -78.966   3.622  0.47 54.02           H
ATOM   2476 HH22AARG A 160     157.859 -79.293   5.075  0.47 54.02           H
ATOM   2477  N  BARG A 160     151.754 -73.622   5.649  0.53 10.69           N
ANISOU 2477  N  BARG A 160     1500   1344   1216    413   -153     36       N
ATOM   2478  CA BARG A 160     152.641 -74.782   5.688  0.53 11.10           C
ANISOU 2478  CA BARG A 160     1529   1396   1292    482   -178     46       C
ATOM   2479  C  BARG A 160     153.785 -74.561   6.669  0.53 13.12           C
ANISOU 2479  C  BARG A 160     1743   1708   1534    505   -236     54       C
ATOM   2480  O  BARG A 160     154.098 -75.440   7.481  0.53 16.42           O
ANISOU 2480  O  BARG A 160     2178   2116   1945    558   -275     87       O
ATOM   2481  CB BARG A 160     153.196 -75.094   4.297  0.53 12.82           C
ANISOU 2481  CB BARG A 160     1697   1621   1553    501   -147     12       C
ATOM   2482  CG BARG A 160     154.200 -76.247   4.319  0.53 18.00           C
ANISOU 2482  CG BARG A 160     2320   2277   2243    580   -170     16       C
ATOM   2483  CD BARG A 160     154.769 -76.585   2.958  0.53 22.41           C
ANISOU 2483  CD BARG A 160     2828   2846   2842    600   -133    -25       C
ATOM   2484  NE BARG A 160     155.734 -77.679   3.056  0.53 26.94           N
ANISOU 2484  NE BARG A 160     3367   3416   3453    685   -156    -25       N
ATOM   2485  CZ BARG A 160     156.242 -78.335   2.017  0.53 26.54           C
ANISOU 2485  CZ BARG A 160     3280   3361   3443    723   -124    -61       C
ATOM   2486  NH1BARG A 160     155.879 -78.019   0.781  0.53 11.76           N1+
ANISOU 2486  NH1BARG A 160     1403   1492   1572    679    -68    -98       N1+
ATOM   2487  NH2BARG A 160     157.110 -79.318   2.216  0.53 26.62           N
ANISOU 2487  NH2BARG A 160     3259   3363   3491    809   -148    -60       N
ATOM   2488  H  BARG A 160     151.676 -73.252   4.877  0.53 12.87           H
ATOM   2489  HA BARG A 160     152.136 -75.554   5.988  0.53 13.37           H
ATOM   2490  HB2BARG A 160     152.464 -75.342   3.712  0.53 15.43           H
ATOM   2491  HB3BARG A 160     153.647 -74.308   3.952  0.53 15.43           H
ATOM   2492  HG2BARG A 160     154.940 -76.007   4.899  0.53 21.65           H
ATOM   2493  HG3BARG A 160     153.759 -77.040   4.661  0.53 21.65           H
ATOM   2494  HD2BARG A 160     154.050 -76.862   2.368  0.53 26.95           H
ATOM   2495  HD3BARG A 160     155.223 -75.808   2.596  0.53 26.95           H
ATOM   2496  HE BARG A 160     155.991 -77.916   3.842  0.53 32.38           H
ATOM   2497 HH11BARG A 160     155.315 -77.384   0.648  0.53 14.16           H
ATOM   2498 HH12BARG A 160     156.210 -78.447   0.113  0.53 14.16           H
ATOM   2499 HH21BARG A 160     157.348 -79.527   3.016  0.53 31.99           H
ATOM   2500 HH22BARG A 160     157.440 -79.743   1.545  0.53 31.99           H
ATOM   2501  N   GLU A 161     154.431 -73.394   6.605  1.00 11.64           N
ANISOU 2501  N   GLU A 161     1500   1581   1341    462   -243     26       N
ATOM   2502  C   GLU A 161     155.142 -73.167   8.950  1.00 16.97           C
ANISOU 2502  C   GLU A 161     2183   2315   1949    475   -343     61       C
ATOM   2503  O   GLU A 161     155.841 -73.735   9.796  1.00 20.87           O
ANISOU 2503  O   GLU A 161     2664   2837   2429    523   -399     85       O
ATOM   2504  H   GLU A 161     154.240 -72.747   6.072  1.00 14.02           H
ATOM   2505  HA  GLU A 161     156.225 -73.843   7.356  1.00 18.04           H
ATOM   2506  CA AGLU A 161     155.565 -73.146   7.487  0.48 15.04           C
ANISOU 2506  CA AGLU A 161     1881   2076   1758    477   -301     27       C
ATOM   2507  CB AGLU A 161     156.223 -71.809   7.133  0.48 21.27           C
ANISOU 2507  CB AGLU A 161     2606   2924   2550    416   -294    -14       C
ATOM   2508  CG AGLU A 161     157.280 -71.886   6.025  0.48 30.09           C
ANISOU 2508  CG AGLU A 161     3637   4082   3714    430   -276    -46       C
ATOM   2509  CD AGLU A 161     156.712 -71.682   4.631  0.48 42.33           C
ANISOU 2509  CD AGLU A 161     5199   5600   5285    400   -208    -65       C
ATOM   2510  OE1AGLU A 161     156.035 -72.598   4.117  0.48 42.08           O
ANISOU 2510  OE1AGLU A 161     5209   5515   5267    435   -182    -53       O
ATOM   2511  OE2AGLU A 161     156.946 -70.601   4.047  0.48 44.11           O1+
ANISOU 2511  OE2AGLU A 161     5394   5853   5512    338   -181    -90       O1+
ATOM   2512  HB2AGLU A 161     155.534 -71.193   6.838  0.48 25.57           H
ATOM   2513  HB3AGLU A 161     156.655 -71.457   7.927  0.48 25.57           H
ATOM   2514  HG2AGLU A 161     157.946 -71.197   6.178  0.48 36.16           H
ATOM   2515  HG3AGLU A 161     157.699 -72.761   6.050  0.48 36.16           H
ATOM   2516  CA BGLU A 161     155.565 -73.142   7.487  0.52 14.99           C
ANISOU 2516  CA BGLU A 161     1875   2070   1753    477   -301     27       C
ATOM   2517  CB BGLU A 161     156.217 -71.803   7.138  0.52 21.25           C
ANISOU 2517  CB BGLU A 161     2604   2922   2548    415   -294    -14       C
ATOM   2518  CG BGLU A 161     157.320 -71.376   8.100  0.52 29.46           C
ANISOU 2518  CG BGLU A 161     3589   4035   3569    413   -355    -22       C
ATOM   2519  CD BGLU A 161     158.422 -72.413   8.228  0.52 40.61           C
ANISOU 2519  CD BGLU A 161     4941   5483   5007    494   -400    -12       C
ATOM   2520  OE1BGLU A 161     159.340 -72.414   7.382  0.52 45.40           O
ANISOU 2520  OE1BGLU A 161     5464   6129   5656    506   -386    -43       O
ATOM   2521  OE2BGLU A 161     158.364 -73.235   9.169  0.52 42.38           O1+
ANISOU 2521  OE2BGLU A 161     5200   5694   5209    548   -447     28       O1+
ATOM   2522  HB2BGLU A 161     156.606 -71.868   6.252  0.52 25.55           H
ATOM   2523  HB3BGLU A 161     155.535 -71.113   7.146  0.52 25.55           H
ATOM   2524  HG2BGLU A 161     157.720 -70.553   7.778  0.52 35.40           H
ATOM   2525  HG3BGLU A 161     156.936 -71.237   8.980  0.52 35.40           H
ATOM   2526  N   ASN A 162     153.995 -72.565   9.269  1.00 21.09           N
ANISOU 2526  N   ASN A 162     2768   2806   2439    422   -315     63       N
ATOM   2527  CA  ASN A 162     153.580 -72.456  10.664  1.00 15.55           C
ANISOU 2527  CA  ASN A 162     2121   2108   1679    409   -347     88       C
ATOM   2528  C   ASN A 162     152.935 -73.730  11.194  1.00 15.84           C
ANISOU 2528  C   ASN A 162     2228   2092   1700    454   -351    138       C
ATOM   2529  O   ASN A 162     153.008 -73.996  12.399  1.00 16.69           O
ANISOU 2529  O   ASN A 162     2371   2214   1758    467   -393    170       O
ATOM   2530  CB  ASN A 162     152.622 -71.279  10.830  1.00 14.02           C
ANISOU 2530  CB  ASN A 162     1964   1904   1460    337   -311     65       C
ATOM   2531  CG  ASN A 162     153.348 -69.966  10.996  1.00 13.19           C
ANISOU 2531  CG  ASN A 162     1810   1854   1346    286   -328     25       C
ATOM   2532  OD1 ASN A 162     153.669 -69.562  12.112  1.00 18.96           O
ANISOU 2532  OD1 ASN A 162     2548   2625   2031    269   -368     22       O
ATOM   2533  ND2 ASN A 162     153.625 -69.296   9.885  1.00 10.72           N
ANISOU 2533  ND2 ASN A 162     1452   1547   1075    259   -296     -6       N
ATOM   2534  H   ASN A 162     153.447 -72.218   8.704  1.00 25.35           H
ATOM   2535  HA  ASN A 162     154.364 -72.276  11.207  1.00 18.71           H
ATOM   2536  HB2 ASN A 162     152.059 -71.214  10.042  1.00 16.88           H
ATOM   2537  HB3 ASN A 162     152.076 -71.422  11.619  1.00 16.88           H
ATOM   2538 HD21 ASN A 162     153.392 -69.615   9.121  1.00 12.91           H
ATOM   2539 HD22 ASN A 162     154.038 -68.543   9.928  1.00 12.91           H
ATOM   2540  N   MET A 163     152.302 -74.526  10.332  1.00 11.87           N
ANISOU 2540  N   MET A 163     1748   1527   1234    474   -308    145       N
ATOM   2541  CA  MET A 163     151.649 -75.758  10.754  1.00 15.21           C
ANISOU 2541  CA  MET A 163     2242   1888   1647    509   -305    191       C
ATOM   2542  C   MET A 163     152.520 -76.982  10.505  1.00 15.99           C
ANISOU 2542  C   MET A 163     2321   1969   1784    589   -333    213       C
ATOM   2543  O   MET A 163     152.006 -78.104  10.446  1.00 16.20           O
ANISOU 2543  O   MET A 163     2403   1928   1824    620   -317    244       O
ATOM   2544  CB  MET A 163     150.301 -75.900  10.048  1.00 17.49           C
ANISOU 2544  CB  MET A 163     2575   2117   1953    474   -240    182       C
ATOM   2545  CG  MET A 163     149.351 -74.734  10.305  1.00 18.04           C
ANISOU 2545  CG  MET A 163     2664   2199   1992    404   -210    161       C
ATOM   2546  SD  MET A 163     149.131 -74.397  12.064  1.00 19.06           S
ANISOU 2546  SD  MET A 163     2845   2355   2044    382   -241    188       S
ATOM   2547  CE  MET A 163     147.883 -73.113  12.017  1.00 19.68           C
ANISOU 2547  CE  MET A 163     2938   2430   2107    309   -189    150       C
ATOM   2548  H   MET A 163     152.238 -74.370   9.488  1.00 14.29           H
ATOM   2549  HA  MET A 163     151.473 -75.698  11.706  1.00 18.30           H
ATOM   2550  HB2 MET A 163     150.452 -75.954   9.092  1.00 21.03           H
ATOM   2551  HB3 MET A 163     149.868 -76.710  10.360  1.00 21.03           H
ATOM   2552  HG2 MET A 163     149.710 -73.935   9.888  1.00 21.70           H
ATOM   2553  HG3 MET A 163     148.482 -74.944   9.928  1.00 21.70           H
ATOM   2554  HE1 MET A 163     147.675 -72.841  12.924  1.00 23.66           H
ATOM   2555  HE2 MET A 163     148.227 -72.357  11.515  1.00 23.66           H
ATOM   2556  HE3 MET A 163     147.087 -73.462  11.585  1.00 23.66           H
ATOM   2557  N   LYS A 164     153.833 -76.777  10.386  1.00 14.59           N
ANISOU 2557  N   LYS A 164     2066   1852   1626    624   -374    197       N
ATOM   2558  CA  LYS A 164     154.772 -77.853  10.087  1.00 15.77           C
ANISOU 2558  CA  LYS A 164     2181   1992   1820    709   -402    210       C
ATOM   2559  C   LYS A 164     154.567 -79.063  10.992  1.00 18.63           C
ANISOU 2559  C   LYS A 164     2611   2299   2168    748   -425    269       C
ATOM   2560  O   LYS A 164     154.618 -80.210  10.530  1.00 19.03           O
ANISOU 2560  O   LYS A 164     2671   2291   2268    784   -403    278       O
ATOM   2561  CB  LYS A 164     156.196 -77.310  10.229  1.00 28.87           C
ANISOU 2561  CB  LYS A 164     3743   3741   3487    730   -454    187       C
ATOM   2562  CG  LYS A 164     157.307 -78.252   9.818  1.00 50.51           C
ANISOU 2562  CG  LYS A 164     6422   6486   6281    822   -480    188       C
ATOM   2563  CD  LYS A 164     158.658 -77.577  10.017  1.00 64.96           C
ANISOU 2563  CD  LYS A 164     8146   8420   8117    831   -531    161       C
ATOM   2564  CE  LYS A 164     159.806 -78.444   9.530  1.00 69.98           C
ANISOU 2564  CE  LYS A 164     8707   9064   8819    899   -538    150       C
ATOM   2565  NZ  LYS A 164     159.862 -79.746  10.247  1.00 70.38           N1+
ANISOU 2565  NZ  LYS A 164     8809   9054   8879    946   -561    207       N1+
ATOM   2566  H   LYS A 164     154.208 -76.008  10.476  1.00 17.55           H
ATOM   2567  HA  LYS A 164     154.648 -78.138   9.168  1.00 18.98           H
ATOM   2568  HB2 LYS A 164     156.275 -76.514   9.681  1.00 34.70           H
ATOM   2569  HB3 LYS A 164     156.343 -77.078  11.159  1.00 34.70           H
ATOM   2570  HG2 LYS A 164     157.276 -79.050  10.368  1.00 60.66           H
ATOM   2571  HG3 LYS A 164     157.210 -78.480   8.880  1.00 60.66           H
ATOM   2572  HD2 LYS A 164     158.675 -76.745   9.518  1.00 78.00           H
ATOM   2573  HD3 LYS A 164     158.791 -77.402  10.962  1.00 78.00           H
ATOM   2574  HE2 LYS A 164     159.689 -78.624   8.584  1.00 84.02           H
ATOM   2575  HE3 LYS A 164     160.643 -77.978   9.681  1.00 84.02           H
ATOM   2576  HZ1 LYS A 164     159.974 -79.608  11.119  1.00 84.51           H
ATOM   2577  HZ2 LYS A 164     159.105 -80.196  10.119  1.00 84.51           H
ATOM   2578  HZ3 LYS A 164     160.543 -80.232   9.941  1.00 84.51           H
ATOM   2579  N   LYS A 165     154.346 -78.833  12.288  1.00 17.04           N
ANISOU 2579  N   LYS A 165     2452   2119   1904    721   -457    305       N
ATOM   2580  CA  LYS A 165     154.220 -79.949  13.219  1.00 19.78           C
ANISOU 2580  CA  LYS A 165     2853   2423   2239    737   -472    361       C
ATOM   2581  C   LYS A 165     153.076 -80.875  12.825  1.00 21.84           C
ANISOU 2581  C   LYS A 165     3186   2589   2523    721   -411    376       C
ATOM   2582  O   LYS A 165     153.211 -82.103  12.883  1.00 24.56           O
ANISOU 2582  O   LYS A 165     3552   2879   2901    756   -411    406       O
ATOM   2583  CB  LYS A 165     154.016 -79.431  14.642  1.00 21.45           C
ANISOU 2583  CB  LYS A 165     3103   2677   2370    697   -507    392       C
ATOM   2584  CG  LYS A 165     153.927 -80.542  15.679  1.00 26.96           C
ANISOU 2584  CG  LYS A 165     3857   3339   3048    713   -526    456       C
ATOM   2585  CD  LYS A 165     153.896 -80.004  17.102  1.00 43.97           C
ANISOU 2585  CD  LYS A 165     6040   5550   5118    676   -565    484       C
ATOM   2586  CE  LYS A 165     152.526 -79.458  17.472  1.00 58.76           C
ANISOU 2586  CE  LYS A 165     7982   7407   6938    602   -513    477       C
ATOM   2587  NZ  LYS A 165     152.458 -79.069  18.908  1.00 74.66           N1+
ANISOU 2587  NZ  LYS A 165    10029   9473   8866    565   -544    503       N1+
ATOM   2588  H   LYS A 165     154.267 -78.054  12.645  1.00 20.50           H
ATOM   2589  HA  LYS A 165     155.041 -80.466  13.204  1.00 23.78           H
ATOM   2590  HB2 LYS A 165     154.765 -78.861  14.880  1.00 25.79           H
ATOM   2591  HB3 LYS A 165     153.190 -78.924  14.677  1.00 25.79           H
ATOM   2592  HG2 LYS A 165     153.114 -81.049  15.531  1.00 32.40           H
ATOM   2593  HG3 LYS A 165     154.701 -81.120  15.592  1.00 32.40           H
ATOM   2594  HD2 LYS A 165     154.112 -80.721  17.718  1.00 52.82           H
ATOM   2595  HD3 LYS A 165     154.541 -79.285  17.185  1.00 52.82           H
ATOM   2596  HE2 LYS A 165     152.340 -78.672  16.935  1.00 70.56           H
ATOM   2597  HE3 LYS A 165     151.856 -80.140  17.310  1.00 70.56           H
ATOM   2598  HZ1 LYS A 165     152.622 -79.776  19.422  1.00 89.64           H
ATOM   2599  HZ2 LYS A 165     153.063 -78.439  19.081  1.00 89.64           H
ATOM   2600  HZ3 LYS A 165     151.649 -78.753  19.099  1.00 89.64           H
ATOM   2601  N   PHE A 166     151.940 -80.309  12.419  1.00 16.58           N
ANISOU 2601  N   PHE A 166     2555   1903   1841    666   -360    352       N
ATOM   2602  CA  PHE A 166     150.769 -81.128  12.137  1.00 17.16           C
ANISOU 2602  CA  PHE A 166     2693   1897   1932    638   -303    362       C
ATOM   2603  C   PHE A 166     150.827 -81.741  10.744  1.00 20.44           C
ANISOU 2603  C   PHE A 166     3083   2267   2418    663   -267    328       C
ATOM   2604  O   PHE A 166     150.225 -82.795  10.512  1.00 24.32           O
ANISOU 2604  O   PHE A 166     3616   2688   2936    657   -234    338       O
ATOM   2605  CB  PHE A 166     149.503 -80.292  12.315  1.00 15.22           C
ANISOU 2605  CB  PHE A 166     2489   1653   1642    567   -263    350       C
ATOM   2606  CG  PHE A 166     149.465 -79.544  13.620  1.00 17.22           C
ANISOU 2606  CG  PHE A 166     2762   1958   1822    538   -293    370       C
ATOM   2607  CD1 PHE A 166     149.183 -80.207  14.803  1.00 17.24           C
ANISOU 2607  CD1 PHE A 166     2819   1947   1786    526   -302    418       C
ATOM   2608  CD2 PHE A 166     149.732 -78.186  13.666  1.00 19.64           C
ANISOU 2608  CD2 PHE A 166     3036   2330   2097    519   -312    339       C
ATOM   2609  CE1 PHE A 166     149.157 -79.528  16.006  1.00 21.64           C
ANISOU 2609  CE1 PHE A 166     3395   2558   2271    495   -327    432       C
ATOM   2610  CE2 PHE A 166     149.706 -77.500  14.869  1.00 14.12           C
ANISOU 2610  CE2 PHE A 166     2356   1681   1327    485   -337    349       C
ATOM   2611  CZ  PHE A 166     149.419 -78.173  16.039  1.00 17.47           C
ANISOU 2611  CZ  PHE A 166     2832   2094   1711    473   -344    394       C
ATOM   2612  H   PHE A 166     151.825 -79.464  12.302  1.00 19.94           H
ATOM   2613  HA  PHE A 166     150.736 -81.855  12.778  1.00 20.64           H
ATOM   2614  HB2 PHE A 166     149.453 -79.641  11.597  1.00 18.32           H
ATOM   2615  HB3 PHE A 166     148.732 -80.878  12.285  1.00 18.32           H
ATOM   2616  HD1 PHE A 166     149.006 -81.120  14.787  1.00 20.74           H
ATOM   2617  HD2 PHE A 166     149.927 -77.729  12.880  1.00 23.62           H
ATOM   2618  HE1 PHE A 166     148.962 -79.984  16.794  1.00 26.02           H
ATOM   2619  HE2 PHE A 166     149.883 -76.587  14.888  1.00 16.99           H
ATOM   2620  HZ  PHE A 166     149.400 -77.714  16.848  1.00 21.01           H
ATOM   2621  N   LEU A 167     151.548 -81.112   9.814  1.00 19.74           N
ANISOU 2621  N   LEU A 167     2925   2218   2358    687   -272    285       N
ATOM   2622  CA  LEU A 167     151.768 -81.734   8.513  1.00 24.43           C
ANISOU 2622  CA  LEU A 167     3489   2778   3016    714   -239    248       C
ATOM   2623  C   LEU A 167     152.766 -82.880   8.619  1.00 22.80           C
ANISOU 2623  C   LEU A 167     3261   2550   2853    779   -265    266       C
ATOM   2624  O   LEU A 167     152.544 -83.959   8.058  1.00 20.62           O
ANISOU 2624  O   LEU A 167     3006   2208   2620    791   -234    260       O
ATOM   2625  CB  LEU A 167     152.249 -80.688   7.507  1.00 25.22           C
ANISOU 2625  CB  LEU A 167     3520   2933   3130    718   -231    197       C
ATOM   2626  CG  LEU A 167     151.209 -79.635   7.118  1.00 24.61           C
ANISOU 2626  CG  LEU A 167     3456   2867   3026    645   -192    172       C
ATOM   2627  CD1 LEU A 167     151.871 -78.445   6.442  1.00 25.93           C
ANISOU 2627  CD1 LEU A 167     3542   3111   3201    618   -190    127       C
ATOM   2628  CD2 LEU A 167     150.152 -80.244   6.211  1.00 21.81           C
ANISOU 2628  CD2 LEU A 167     3143   2447   2696    621   -136    154       C
ATOM   2629  H   LEU A 167     151.913 -80.339   9.910  1.00 23.74           H
ATOM   2630  HA  LEU A 167     150.928 -82.097   8.190  1.00 29.37           H
ATOM   2631  HB2 LEU A 167     153.009 -80.221   7.887  1.00 30.31           H
ATOM   2632  HB3 LEU A 167     152.521 -81.144   6.695  1.00 30.31           H
ATOM   2633  HG  LEU A 167     150.768 -79.317   7.921  1.00 29.58           H
ATOM   2634 HD11 LEU A 167     152.327 -78.750   5.642  1.00 31.17           H
ATOM   2635 HD12 LEU A 167     151.189 -77.796   6.207  1.00 31.17           H
ATOM   2636 HD13 LEU A 167     152.509 -78.048   7.055  1.00 31.17           H
ATOM   2637 HD21 LEU A 167     150.580 -80.581   5.409  1.00 26.22           H
ATOM   2638 HD22 LEU A 167     149.712 -80.969   6.681  1.00 26.22           H
ATOM   2639 HD23 LEU A 167     149.505 -79.559   5.977  1.00 26.22           H
ATOM   2640  N   ASP A 168     153.864 -82.670   9.350  1.00 22.21           N
ANISOU 2640  N   ASP A 168     3142   2530   2766    819   -323    286       N
ATOM   2641  CA  ASP A 168     154.865 -83.721   9.505  1.00 20.85           C
ANISOU 2641  CA  ASP A 168     2944   2341   2638    886   -353    306       C
ATOM   2642  C   ASP A 168     154.282 -84.941  10.206  1.00 25.58           C
ANISOU 2642  C   ASP A 168     3623   2859   3236    887   -350    360       C
ATOM   2643  O   ASP A 168     154.590 -86.082   9.844  1.00 30.05           O
ANISOU 2643  O   ASP A 168     4193   3368   3858    930   -341    364       O
ATOM   2644  CB  ASP A 168     156.069 -83.186  10.283  1.00 28.10           C
ANISOU 2644  CB  ASP A 168     3798   3342   3537    921   -422    320       C
ATOM   2645  CG  ASP A 168     156.865 -82.158   9.498  1.00 36.60           C
ANISOU 2645  CG  ASP A 168     4779   4498   4628    928   -426    263       C
ATOM   2646  OD1 ASP A 168     156.554 -81.937   8.308  1.00 39.91           O
ANISOU 2646  OD1 ASP A 168     5183   4905   5077    913   -374    215       O
ATOM   2647  OD2 ASP A 168     157.805 -81.570  10.075  1.00 37.02           O1+
ANISOU 2647  OD2 ASP A 168     4772   4631   4665    943   -481    265       O1+
ATOM   2648  H   ASP A 168     154.049 -81.937   9.760  1.00 26.70           H
ATOM   2649  HA  ASP A 168     155.173 -83.997   8.628  1.00 25.07           H
ATOM   2650  HB2 ASP A 168     155.757 -82.765  11.099  1.00 33.77           H
ATOM   2651  HB3 ASP A 168     156.661 -83.925  10.496  1.00 33.77           H
ATOM   2652  N   ALA A 169     153.438 -84.721  11.217  1.00 28.61           N
ANISOU 2652  N   ALA A 169     4072   3239   3560    839   -355    399       N
ATOM   2653  CA  ALA A 169     152.845 -85.823  11.964  1.00 29.39           C
ANISOU 2653  CA  ALA A 169     4249   3268   3651    833   -350    453       C
ATOM   2654  C   ALA A 169     151.739 -86.534  11.196  1.00 26.84           C
ANISOU 2654  C   ALA A 169     3976   2863   3359    797   -284    434       C
ATOM   2655  O   ALA A 169     151.286 -87.594  11.640  1.00 29.22           O
ANISOU 2655  O   ALA A 169     4338   3097   3667    793   -275    474       O
ATOM   2656  CB  ALA A 169     152.292 -85.311  13.295  1.00 28.96           C
ANISOU 2656  CB  ALA A 169     4243   3244   3516    787   -369    497       C
ATOM   2657  H   ALA A 169     153.196 -83.942  11.487  1.00 34.38           H
ATOM   2658  HA  ALA A 169     153.536 -86.475  12.160  1.00 35.32           H
ATOM   2659  HB1 ALA A 169     151.901 -86.054  13.781  1.00 34.80           H
ATOM   2660  HB2 ALA A 169     153.018 -84.924  13.810  1.00 34.80           H
ATOM   2661  HB3 ALA A 169     151.616 -84.638  13.119  1.00 34.80           H
ATOM   2662  N   GLY A 170     151.297 -85.988  10.066  1.00 25.98           N
ANISOU 2662  N   GLY A 170     3843   2760   3267    767   -241    376       N
ATOM   2663  CA  GLY A 170     150.231 -86.593   9.299  1.00 26.75           C
ANISOU 2663  CA  GLY A 170     3982   2792   3391    727   -182    352       C
ATOM   2664  C   GLY A 170     148.835 -86.276   9.787  1.00 25.97           C
ANISOU 2664  C   GLY A 170     3942   2682   3243    651   -150    364       C
ATOM   2665  O   GLY A 170     147.869 -86.822   9.238  1.00 25.06           O
ANISOU 2665  O   GLY A 170     3860   2513   3146    611   -103    346       O
ATOM   2666  H   GLY A 170     151.606 -85.261   9.725  1.00 31.22           H
ATOM   2667  HA2 GLY A 170     150.299 -86.298   8.378  1.00 32.15           H
ATOM   2668  HA3 GLY A 170     150.340 -87.557   9.315  1.00 32.15           H
ATOM   2669  N   THR A 171     148.696 -85.414  10.797  1.00 20.69           N
ANISOU 2669  N   THR A 171     3284   2065   2513    627   -173    391       N
ATOM   2670  CA  THR A 171     147.372 -85.052  11.292  1.00 16.57           C
ANISOU 2670  CA  THR A 171     2813   1539   1945    555   -138    398       C
ATOM   2671  C   THR A 171     146.534 -84.415  10.193  1.00 12.56           C
ANISOU 2671  C   THR A 171     2287   1034   1450    512    -90    343       C
ATOM   2672  O   THR A 171     145.347 -84.728  10.044  1.00 12.08           O
ANISOU 2672  O   THR A 171     2264    936   1388    459    -45    336       O
ATOM   2673  CB  THR A 171     147.504 -84.100  12.482  1.00 17.90           C
ANISOU 2673  CB  THR A 171     2986   1772   2045    541   -171    425       C
ATOM   2674  OG1 THR A 171     148.201 -84.759  13.545  1.00 26.21           O
ANISOU 2674  OG1 THR A 171     4058   2822   3079    577   -216    481       O
ATOM   2675  CG2 THR A 171     146.134 -83.646  12.983  1.00 17.55           C
ANISOU 2675  CG2 THR A 171     2987   1727   1953    467   -128    425       C
ATOM   2676  H   THR A 171     149.347 -85.030  11.207  1.00 24.88           H
ATOM   2677  HA  THR A 171     146.916 -85.852  11.595  1.00 19.93           H
ATOM   2678  HB  THR A 171     148.004 -83.314  12.210  1.00 21.53           H
ATOM   2679  HG1 THR A 171     148.277 -84.242  14.202  1.00 31.50           H
ATOM   2680 HG21 THR A 171     146.239 -83.044  13.736  1.00 21.10           H
ATOM   2681 HG22 THR A 171     145.659 -83.184  12.274  1.00 21.10           H
ATOM   2682 HG23 THR A 171     145.613 -84.414  13.263  1.00 21.10           H
ATOM   2683  N   ILE A 172     147.129 -83.512   9.422  1.00 12.81           N
ANISOU 2683  N   ILE A 172     2260   1113   1494    531   -100    304       N
ATOM   2684  CA  ILE A 172     146.430 -82.866   8.317  1.00 13.20           C
ANISOU 2684  CA  ILE A 172     2290   1169   1557    496    -60    255       C
ATOM   2685  C   ILE A 172     146.511 -83.784   7.105  1.00 15.11           C
ANISOU 2685  C   ILE A 172     2519   1366   1857    511    -35    221       C
ATOM   2686  O   ILE A 172     147.605 -84.120   6.640  1.00 18.16           O
ANISOU 2686  O   ILE A 172     2866   1756   2278    565    -55    209       O
ATOM   2687  CB  ILE A 172     147.028 -81.484   8.016  1.00 13.97           C
ANISOU 2687  CB  ILE A 172     2335   1334   1640    507    -81    231       C
ATOM   2688  CG1 ILE A 172     146.819 -80.555   9.216  1.00 19.39           C
ANISOU 2688  CG1 ILE A 172     3041   2061   2265    483   -102    257       C
ATOM   2689  CG2 ILE A 172     146.393 -80.878   6.760  1.00  9.37           C
ANISOU 2689  CG2 ILE A 172     1731    755   1076    477    -41    182       C
ATOM   2690  CD1 ILE A 172     147.502 -79.204   9.095  1.00 20.19           C
ANISOU 2690  CD1 ILE A 172     3088   2233   2351    488   -128    234       C
ATOM   2691  H   ILE A 172     147.943 -83.253   9.519  1.00 15.42           H
ATOM   2692  HA  ILE A 172     145.496 -82.750   8.551  1.00 15.89           H
ATOM   2693  HB  ILE A 172     147.980 -81.585   7.864  1.00 16.81           H
ATOM   2694 HG12 ILE A 172     145.868 -80.395   9.322  1.00 23.32           H
ATOM   2695 HG13 ILE A 172     147.168 -80.990  10.010  1.00 23.32           H
ATOM   2696 HG21 ILE A 172     146.561 -81.467   6.007  1.00 11.30           H
ATOM   2697 HG22 ILE A 172     145.438 -80.786   6.902  1.00 11.30           H
ATOM   2698 HG23 ILE A 172     146.789 -80.008   6.595  1.00 11.30           H
ATOM   2699 HD11 ILE A 172     147.318 -78.685   9.893  1.00 24.28           H
ATOM   2700 HD12 ILE A 172     148.458 -79.342   9.002  1.00 24.28           H
ATOM   2701 HD13 ILE A 172     147.156 -78.745   8.314  1.00 24.28           H
ATOM   2702  N   VAL A 173     145.351 -84.198   6.598  1.00 10.58           N
ANISOU 2702  N   VAL A 173     1974    753   1293    461      9    203       N
ATOM   2703  CA  VAL A 173     145.282 -85.113   5.464  1.00 10.98           C
ANISOU 2703  CA  VAL A 173     2020    760   1394    465     35    166       C
ATOM   2704  C   VAL A 173     144.714 -84.457   4.216  1.00 10.78           C
ANISOU 2704  C   VAL A 173     1965    758   1375    431     66    111       C
ATOM   2705  O   VAL A 173     144.862 -85.022   3.120  1.00 14.52           O
ANISOU 2705  O   VAL A 173     2421   1211   1884    438     84     71       O
ATOM   2706  CB  VAL A 173     144.467 -86.379   5.811  1.00 11.94           C
ANISOU 2706  CB  VAL A 173     2200    809   1527    436     58    185       C
ATOM   2707  CG1 VAL A 173     145.181 -87.193   6.884  1.00 13.60           C
ANISOU 2707  CG1 VAL A 173     2440    989   1739    479     26    240       C
ATOM   2708  CG2 VAL A 173     143.062 -86.011   6.270  1.00 11.57           C
ANISOU 2708  CG2 VAL A 173     2189    764   1444    365     88    193       C
ATOM   2709  H   VAL A 173     144.581 -83.959   6.898  1.00 12.74           H
ATOM   2710  HA  VAL A 173     146.184 -85.401   5.252  1.00 13.23           H
ATOM   2711  HB  VAL A 173     144.389 -86.931   5.018  1.00 14.37           H
ATOM   2712 HG11 VAL A 173     144.652 -87.981   7.085  1.00 16.37           H
ATOM   2713 HG12 VAL A 173     146.053 -87.456   6.552  1.00 16.37           H
ATOM   2714 HG13 VAL A 173     145.280 -86.648   7.680  1.00 16.37           H
ATOM   2715 HG21 VAL A 173     142.577 -86.824   6.481  1.00 13.93           H
ATOM   2716 HG22 VAL A 173     143.125 -85.449   7.059  1.00 13.93           H
ATOM   2717 HG23 VAL A 173     142.613 -85.532   5.557  1.00 13.93           H
ATOM   2718  N   ASP A 174     144.087 -83.288   4.333  1.00 11.79           N
ANISOU 2718  N   ASP A 174     2084    926   1468    395     72    108       N
ATOM   2719  CA  ASP A 174     143.479 -82.627   3.187  1.00 16.86           C
ANISOU 2719  CA  ASP A 174     2701   1592   2114    362     98     62       C
ATOM   2720  C   ASP A 174     143.600 -81.120   3.346  1.00 15.79           C
ANISOU 2720  C   ASP A 174     2538   1514   1950    360     84     63       C
ATOM   2721  O   ASP A 174     143.412 -80.585   4.443  1.00 15.50           O
ANISOU 2721  O   ASP A 174     2514   1493   1880    348     71     95       O
ATOM   2722  CB  ASP A 174     142.002 -83.009   3.033  1.00 32.19           C
ANISOU 2722  CB  ASP A 174     4674   3502   4054    300    133     50       C
ATOM   2723  CG  ASP A 174     141.809 -84.452   2.603  1.00 61.08           C
ANISOU 2723  CG  ASP A 174     8358   7103   7747    293    151     36       C
ATOM   2724  OD1 ASP A 174     142.304 -84.824   1.518  1.00 73.35           O1+
ANISOU 2724  OD1 ASP A 174     9887   8653   9328    312    155     -3       O1+
ATOM   2725  OD2 ASP A 174     141.166 -85.216   3.352  1.00 75.19           O
ANISOU 2725  OD2 ASP A 174    10190   8846   9531    267    163     63       O
ATOM   2726  H   ASP A 174     144.001 -82.856   5.071  1.00 14.19           H
ATOM   2727  HA  ASP A 174     143.949 -82.888   2.379  1.00 20.28           H
ATOM   2728  HB2 ASP A 174     141.553 -82.887   3.884  1.00 38.68           H
ATOM   2729  HB3 ASP A 174     141.597 -82.439   2.360  1.00 38.68           H
ATOM   2730  N   ILE A 175     143.920 -80.450   2.243  1.00 10.80           N
ANISOU 2730  N   ILE A 175     1853    926   1325    358     88     24       N
ATOM   2731  CA  ILE A 175     143.876 -78.996   2.146  1.00 10.24           C
ANISOU 2731  CA  ILE A 175     1740    921   1232    333     79     18       C
ATOM   2732  C   ILE A 175     142.792 -78.659   1.131  1.00 11.01           C
ANISOU 2732  C   ILE A 175     1826   1029   1329    286    105    -14       C
ATOM   2733  O   ILE A 175     142.949 -78.925  -0.068  1.00 11.69           O
ANISOU 2733  O   ILE A 175     1893   1120   1428    288    117    -47       O
ATOM   2734  CB  ILE A 175     145.226 -78.399   1.723  1.00 12.75           C
ANISOU 2734  CB  ILE A 175     2005   1286   1555    365     59      6       C
ATOM   2735  CG1 ILE A 175     146.347 -78.811   2.690  1.00  9.07           C
ANISOU 2735  CG1 ILE A 175     1540    816   1091    417     27     34       C
ATOM   2736  CG2 ILE A 175     145.125 -76.873   1.615  1.00 13.80           C
ANISOU 2736  CG2 ILE A 175     2102   1475   1665    331     54      1       C
ATOM   2737  CD1 ILE A 175     146.253 -78.198   4.070  1.00 11.82           C
ANISOU 2737  CD1 ILE A 175     1904   1181   1404    406      1     70       C
ATOM   2738  H   ILE A 175     144.173 -80.830   1.515  1.00 13.01           H
ATOM   2739  HA  ILE A 175     143.625 -78.618   3.004  1.00 12.34           H
ATOM   2740  HB  ILE A 175     145.446 -78.747   0.844  1.00 15.35           H
ATOM   2741 HG12 ILE A 175     146.326 -79.775   2.795  1.00 10.94           H
ATOM   2742 HG13 ILE A 175     147.198 -78.544   2.308  1.00 10.94           H
ATOM   2743 HG21 ILE A 175     145.987 -76.518   1.347  1.00 16.60           H
ATOM   2744 HG22 ILE A 175     144.454 -76.647   0.953  1.00 16.60           H
ATOM   2745 HG23 ILE A 175     144.872 -76.512   2.480  1.00 16.60           H
ATOM   2746 HD11 ILE A 175     146.997 -78.513   4.607  1.00 14.23           H
ATOM   2747 HD12 ILE A 175     146.288 -77.232   3.990  1.00 14.23           H
ATOM   2748 HD13 ILE A 175     145.414 -78.466   4.477  1.00 14.23           H
ATOM   2749  N   GLU A 176     141.689 -78.088   1.600  1.00  8.77           N
ANISOU 2749  N   GLU A 176     1551    753   1028    247    113     -5       N
ATOM   2750  CA  GLU A 176     140.621 -77.647   0.714  1.00  9.91           C
ANISOU 2750  CA  GLU A 176     1676    916   1172    208    129    -31       C
ATOM   2751  C   GLU A 176     140.850 -76.181   0.375  1.00 10.28           C
ANISOU 2751  C   GLU A 176     1684   1017   1206    204    116    -33       C
ATOM   2752  O   GLU A 176     140.908 -75.332   1.269  1.00 10.57           O
ANISOU 2752  O   GLU A 176     1719   1069   1229    203    105    -14       O
ATOM   2753  CB  GLU A 176     139.251 -77.849   1.359  1.00 12.05           C
ANISOU 2753  CB  GLU A 176     1970   1168   1438    169    148    -24       C
ATOM   2754  CG  GLU A 176     138.087 -77.613   0.404  1.00 18.36           C
ANISOU 2754  CG  GLU A 176     2746   1988   2243    132    160    -53       C
ATOM   2755  CD  GLU A 176     136.758 -78.082   0.967  1.00 23.91           C
ANISOU 2755  CD  GLU A 176     3465   2672   2949     91    184    -54       C
ATOM   2756  OE1 GLU A 176     136.008 -77.245   1.513  1.00 27.79           O
ANISOU 2756  OE1 GLU A 176     3939   3188   3430     75    188    -48       O
ATOM   2757  OE2 GLU A 176     136.467 -79.291   0.869  1.00 28.22           O1+
ANISOU 2757  OE2 GLU A 176     4040   3174   3508     74    202    -63       O1+
ATOM   2758  H   GLU A 176     141.535 -77.944   2.434  1.00 10.57           H
ATOM   2759  HA  GLU A 176     140.651 -78.160  -0.108  1.00 11.94           H
ATOM   2760  HB2 GLU A 176     139.189 -78.760   1.684  1.00 14.50           H
ATOM   2761  HB3 GLU A 176     139.159 -77.228   2.099  1.00 14.50           H
ATOM   2762  HG2 GLU A 176     138.017 -76.663   0.222  1.00 22.08           H
ATOM   2763  HG3 GLU A 176     138.251 -78.097  -0.420  1.00 22.08           H
ATOM   2764  N   VAL A 177     140.990 -75.888  -0.910  1.00 12.67           N
ANISOU 2764  N   VAL A 177     1959   1345   1509    200    117    -56       N
ATOM   2765  CA  VAL A 177     141.292 -74.538  -1.365  1.00  8.15           C
ANISOU 2765  CA  VAL A 177     1356    815    924    195    107    -54       C
ATOM   2766  C   VAL A 177     139.980 -73.827  -1.664  1.00  6.88           C
ANISOU 2766  C   VAL A 177     1188    668    758    166    109    -56       C
ATOM   2767  O   VAL A 177     139.240 -74.225  -2.570  1.00  8.60           O
ANISOU 2767  O   VAL A 177     1401    890    975    150    115    -75       O
ATOM   2768  CB  VAL A 177     142.203 -74.563  -2.601  1.00 16.36           C
ANISOU 2768  CB  VAL A 177     2374   1880   1963    204    109    -73       C
ATOM   2769  CG1 VAL A 177     142.592 -73.151  -2.999  1.00 14.68           C
ANISOU 2769  CG1 VAL A 177     2137   1706   1736    193    101    -64       C
ATOM   2770  CG2 VAL A 177     143.446 -75.409  -2.329  1.00 22.18           C
ANISOU 2770  CG2 VAL A 177     3110   2604   2714    240    109    -77       C
ATOM   2771  H   VAL A 177     140.915 -76.461  -1.547  1.00 15.25           H
ATOM   2772  HA  VAL A 177     141.749 -74.055  -0.659  1.00  9.83           H
ATOM   2773  HB  VAL A 177     141.721 -74.963  -3.342  1.00 19.68           H
ATOM   2774 HG11 VAL A 177     143.166 -73.191  -3.780  1.00 17.67           H
ATOM   2775 HG12 VAL A 177     141.788 -72.648  -3.203  1.00 17.67           H
ATOM   2776 HG13 VAL A 177     143.065 -72.735  -2.261  1.00 17.67           H
ATOM   2777 HG21 VAL A 177     144.005 -75.411  -3.121  1.00 26.67           H
ATOM   2778 HG22 VAL A 177     143.931 -75.026  -1.581  1.00 26.67           H
ATOM   2779 HG23 VAL A 177     143.170 -76.315  -2.116  1.00 26.67           H
ATOM   2780  N   GLY A 178     139.686 -72.780  -0.897  1.00  9.28           N
ANISOU 2780  N   GLY A 178     1490    980   1058    162    103    -39       N
ATOM   2781  CA  GLY A 178     138.512 -71.969  -1.178  1.00 10.31           C
ANISOU 2781  CA  GLY A 178     1607   1123   1188    146    103    -41       C
ATOM   2782  C   GLY A 178     138.712 -71.176  -2.456  1.00  7.54           C
ANISOU 2782  C   GLY A 178     1237    800    829    144     92    -41       C
ATOM   2783  O   GLY A 178     139.739 -70.511  -2.637  1.00  8.67           O
ANISOU 2783  O   GLY A 178     1376    954    966    151     86    -32       O
ATOM   2784  H   GLY A 178     140.146 -72.523  -0.217  1.00 11.19           H
ATOM   2785  HA2 GLY A 178     137.734 -72.539  -1.280  1.00 12.42           H
ATOM   2786  HA3 GLY A 178     138.355 -71.352  -0.447  1.00 12.42           H
ATOM   2787  N   LEU A 179     137.727 -71.241  -3.354  1.00  8.26           N
ANISOU 2787  N   LEU A 179     1315    906    917    133     88    -51       N
ATOM   2788  CA  LEU A 179     137.854 -70.643  -4.678  1.00 10.10           C
ANISOU 2788  CA  LEU A 179     1537   1169   1133    130     76    -48       C
ATOM   2789  C   LEU A 179     136.720 -69.681  -4.998  1.00  8.94           C
ANISOU 2789  C   LEU A 179     1374   1036    986    130     59    -35       C
ATOM   2790  O   LEU A 179     136.558 -69.301  -6.165  1.00 10.47           O
ANISOU 2790  O   LEU A 179     1561   1257   1160    126     44    -29       O
ATOM   2791  CB  LEU A 179     137.920 -71.735  -5.752  1.00 10.86           C
ANISOU 2791  CB  LEU A 179     1633   1279   1215    118     80    -74       C
ATOM   2792  CG  LEU A 179     139.227 -72.525  -5.793  1.00 11.81           C
ANISOU 2792  CG  LEU A 179     1764   1390   1335    128     96    -87       C
ATOM   2793  CD1 LEU A 179     139.063 -73.775  -6.634  1.00  9.55           C
ANISOU 2793  CD1 LEU A 179     1483   1104   1043    117    106   -122       C
ATOM   2794  CD2 LEU A 179     140.356 -71.662  -6.335  1.00 16.17           C
ANISOU 2794  CD2 LEU A 179     2308   1966   1871    132     95    -74       C
ATOM   2795  H   LEU A 179     136.971 -71.629  -3.217  1.00  9.96           H
ATOM   2796  HA  LEU A 179     138.684 -70.143  -4.714  1.00 12.17           H
ATOM   2797  HB2 LEU A 179     137.201 -72.367  -5.594  1.00 13.08           H
ATOM   2798  HB3 LEU A 179     137.802 -71.320  -6.621  1.00 13.08           H
ATOM   2799  HG  LEU A 179     139.462 -72.797  -4.892  1.00 14.22           H
ATOM   2800 HD11 LEU A 179     139.904 -74.260  -6.646  1.00 11.51           H
ATOM   2801 HD12 LEU A 179     138.367 -74.328  -6.246  1.00 11.51           H
ATOM   2802 HD13 LEU A 179     138.817 -73.518  -7.537  1.00 11.51           H
ATOM   2803 HD21 LEU A 179     141.173 -72.185  -6.351  1.00 19.45           H
ATOM   2804 HD22 LEU A 179     140.129 -71.374  -7.233  1.00 19.45           H
ATOM   2805 HD23 LEU A 179     140.467 -70.890  -5.758  1.00 19.45           H
ATOM   2806  N   GLY A 180     135.940 -69.272  -4.004  1.00 10.50           N
ANISOU 2806  N   GLY A 180     1567   1218   1204    136     62    -32       N
ATOM   2807  CA  GLY A 180     134.832 -68.383  -4.237  1.00  9.25           C
ANISOU 2807  CA  GLY A 180     1388   1072   1055    145     47    -23       C
ATOM   2808  C   GLY A 180     133.976 -68.196  -3.003  1.00 10.90           C
ANISOU 2808  C   GLY A 180     1588   1265   1290    151     62    -31       C
ATOM   2809  O   GLY A 180     134.376 -68.529  -1.883  1.00 15.10           O
ANISOU 2809  O   GLY A 180     2137   1775   1825    146     82    -36       O
ATOM   2810  H   GLY A 180     136.039 -69.502  -3.182  1.00 12.65           H
ATOM   2811  HA2 GLY A 180     135.166 -67.515  -4.513  1.00 11.15           H
ATOM   2812  HA3 GLY A 180     134.275 -68.739  -4.946  1.00 11.15           H
ATOM   2813  N   PRO A 181     132.773 -67.658  -3.188  1.00  9.07           N
ANISOU 2813  N   PRO A 181     1326   1047   1073    163     51    -32       N
ATOM   2814  CA  PRO A 181     131.876 -67.469  -2.044  1.00 11.24           C
ANISOU 2814  CA  PRO A 181     1585   1314   1374    168     71    -46       C
ATOM   2815  C   PRO A 181     131.612 -68.793  -1.349  1.00  9.94           C
ANISOU 2815  C   PRO A 181     1423   1147   1208    138     99    -69       C
ATOM   2816  O   PRO A 181     131.413 -69.823  -1.997  1.00  8.11           O
ANISOU 2816  O   PRO A 181     1185    929    969    115     96    -81       O
ATOM   2817  CB  PRO A 181     130.599 -66.902  -2.675  1.00 11.78           C
ANISOU 2817  CB  PRO A 181     1609   1409   1460    187     50    -48       C
ATOM   2818  CG  PRO A 181     130.955 -66.531  -4.067  1.00 17.36           C
ANISOU 2818  CG  PRO A 181     2318   2131   2145    197     14    -25       C
ATOM   2819  CD  PRO A 181     132.105 -67.379  -4.467  1.00 15.50           C
ANISOU 2819  CD  PRO A 181     2115   1894   1880    170     20    -25       C
ATOM   2820  HA  PRO A 181     132.246 -66.831  -1.414  1.00 13.54           H
ATOM   2821  HB2 PRO A 181     129.906 -67.582  -2.671  1.00 14.19           H
ATOM   2822  HB3 PRO A 181     130.311 -66.121  -2.178  1.00 14.19           H
ATOM   2823  HG2 PRO A 181     130.197 -66.698  -4.648  1.00 20.88           H
ATOM   2824  HG3 PRO A 181     131.202 -65.594  -4.096  1.00 20.88           H
ATOM   2825  HD2 PRO A 181     131.794 -68.203  -4.874  1.00 18.65           H
ATOM   2826  HD3 PRO A 181     132.697 -66.890  -5.059  1.00 18.65           H
ATOM   2827  N   ALA A 182     131.611 -68.758  -0.018  1.00  9.16           N
ANISOU 2827  N   ALA A 182     1339   1028   1113    134    127    -74       N
ATOM   2828  CA  ALA A 182     131.400 -69.943   0.806  1.00  9.36           C
ANISOU 2828  CA  ALA A 182     1378   1044   1134    104    157    -86       C
ATOM   2829  C   ALA A 182     132.494 -70.986   0.602  1.00 11.88           C
ANISOU 2829  C   ALA A 182     1734   1344   1434     92    154    -77       C
ATOM   2830  O   ALA A 182     132.315 -72.155   0.957  1.00 11.49           O
ANISOU 2830  O   ALA A 182     1701   1282   1383     67    173    -84       O
ATOM   2831  CB  ALA A 182     130.025 -70.565   0.536  1.00 12.33           C
ANISOU 2831  CB  ALA A 182     1714   1445   1527     80    168   -109       C
ATOM   2832  H   ALA A 182     131.732 -68.040   0.441  1.00 11.04           H
ATOM   2833  HA  ALA A 182     131.422 -69.677   1.739  1.00 11.28           H
ATOM   2834  HB1 ALA A 182     129.917 -71.348   1.098  1.00 14.85           H
ATOM   2835  HB2 ALA A 182     129.337 -69.912   0.743  1.00 14.85           H
ATOM   2836  HB3 ALA A 182     129.971 -70.818  -0.399  1.00 14.85           H
ATOM   2837  N   GLY A 183     133.634 -70.581   0.046  1.00  9.92           N
ANISOU 2837  N   GLY A 183     1501   1094   1176    111    132    -62       N
ATOM   2838  CA  GLY A 183     134.700 -71.506  -0.271  1.00 12.01           C
ANISOU 2838  CA  GLY A 183     1789   1345   1428    108    128    -59       C
ATOM   2839  C   GLY A 183     134.462 -72.341  -1.507  1.00 12.65           C
ANISOU 2839  C   GLY A 183     1860   1437   1509     95    122    -75       C
ATOM   2840  O   GLY A 183     135.301 -73.190  -1.835  1.00 16.03           O
ANISOU 2840  O   GLY A 183     2309   1851   1931     95    123    -79       O
ATOM   2841  H   GLY A 183     133.809 -69.764  -0.158  1.00 11.96           H
ATOM   2842  HA2 GLY A 183     135.522 -71.008  -0.400  1.00 14.46           H
ATOM   2843  HA3 GLY A 183     134.828 -72.109   0.478  1.00 14.46           H
ATOM   2844  N   GLU A 184     133.356 -72.122  -2.207  1.00  7.54           N
ANISOU 2844  N   GLU A 184     1180    816    867     84    113    -88       N
ATOM   2845  CA  GLU A 184     132.961 -72.945  -3.338  1.00 11.94           C
ANISOU 2845  CA  GLU A 184     1726   1390   1419     63    105   -111       C
ATOM   2846  C   GLU A 184     133.427 -72.311  -4.640  1.00  9.29           C
ANISOU 2846  C   GLU A 184     1382   1085   1064     77     78   -104       C
ATOM   2847  O   GLU A 184     133.372 -71.089  -4.803  1.00 10.39           O
ANISOU 2847  O   GLU A 184     1508   1239   1200     98     60    -83       O
ATOM   2848  CB  GLU A 184     131.444 -73.127  -3.352  1.00 20.53           C
ANISOU 2848  CB  GLU A 184     2777   2501   2522     40    108   -131       C
ATOM   2849  CG  GLU A 184     130.901 -73.752  -2.073  1.00 30.03           C
ANISOU 2849  CG  GLU A 184     3990   3679   3743     17    143   -137       C
ATOM   2850  CD  GLU A 184     129.386 -73.723  -1.988  1.00 29.71           C
ANISOU 2850  CD  GLU A 184     3900   3669   3720     -7    151   -159       C
ATOM   2851  OE1 GLU A 184     128.760 -72.879  -2.667  1.00 25.55           O
ANISOU 2851  OE1 GLU A 184     3328   3182   3197     10    123   -162       O
ATOM   2852  OE2 GLU A 184     128.822 -74.549  -1.243  1.00 25.36           O1+
ANISOU 2852  OE2 GLU A 184     3355   3102   3180    -43    184   -172       O1+
ATOM   2853  H   GLU A 184     132.804 -71.485  -2.039  1.00  9.09           H
ATOM   2854  HA  GLU A 184     133.373 -73.820  -3.259  1.00 14.37           H
ATOM   2855  HB2 GLU A 184     131.024 -72.259  -3.462  1.00 24.69           H
ATOM   2856  HB3 GLU A 184     131.203 -73.706  -4.093  1.00 24.69           H
ATOM   2857  HG2 GLU A 184     131.184 -74.679  -2.031  1.00 36.09           H
ATOM   2858  HG3 GLU A 184     131.252 -73.265  -1.311  1.00 36.09           H
ATOM   2859  N   MET A 185     133.893 -73.148  -5.566  1.00  6.81           N
ANISOU 2859  N   MET A 185     1078    776    732     64     77   -123       N
ATOM   2860  CA  MET A 185     134.292 -72.659  -6.878  1.00  7.38           C
ANISOU 2860  CA  MET A 185     1146    883    775     69     55   -120       C
ATOM   2861  C   MET A 185     133.050 -72.309  -7.685  1.00 10.46           C
ANISOU 2861  C   MET A 185     1503   1316   1155     59     27   -126       C
ATOM   2862  O   MET A 185     132.487 -73.164  -8.378  1.00  7.35           O
ANISOU 2862  O   MET A 185     1099    943    751     31     22   -158       O
ATOM   2863  CB  MET A 185     135.140 -73.696  -7.618  1.00 12.64           C
ANISOU 2863  CB  MET A 185     1832   1545   1424     58     68   -147       C
ATOM   2864  CG  MET A 185     135.884 -73.122  -8.812  1.00 12.43           C
ANISOU 2864  CG  MET A 185     1808   1554   1360     64     56   -139       C
ATOM   2865  SD  MET A 185     136.767 -74.363  -9.784  1.00 16.89           S
ANISOU 2865  SD  MET A 185     2392   2122   1904     51     77   -184       S
ATOM   2866  CE  MET A 185     135.403 -75.174 -10.613  1.00 16.10           C
ANISOU 2866  CE  MET A 185     2280   2048   1789     12     63   -226       C
ATOM   2867  H   MET A 185     133.986 -73.996  -5.459  1.00  8.22           H
ATOM   2868  HA  MET A 185     134.830 -71.859  -6.765  1.00  8.90           H
ATOM   2869  HB2 MET A 185     135.796 -74.061  -7.004  1.00 15.21           H
ATOM   2870  HB3 MET A 185     134.560 -74.404  -7.940  1.00 15.21           H
ATOM   2871  HG2 MET A 185     135.246 -72.685  -9.398  1.00 14.96           H
ATOM   2872  HG3 MET A 185     136.535 -72.476  -8.495  1.00 14.96           H
ATOM   2873  HE1 MET A 185     135.752 -75.879 -11.180  1.00 19.37           H
ATOM   2874  HE2 MET A 185     134.807 -75.550  -9.947  1.00 19.37           H
ATOM   2875  HE3 MET A 185     134.928 -74.521 -11.151  1.00 19.37           H
ATOM   2876  N   ARG A 186     132.609 -71.059  -7.590  1.00 11.15           N
ANISOU 2876  N   ARG A 186     1572   1417   1247     82      7    -96       N
ATOM   2877  CA  ARG A 186     131.424 -70.603  -8.303  1.00  6.93           C
ANISOU 2877  CA  ARG A 186     1001    926    708     84    -27    -95       C
ATOM   2878  C   ARG A 186     131.396 -69.085  -8.251  1.00  9.33           C
ANISOU 2878  C   ARG A 186     1301   1228   1017    122    -48    -52       C
ATOM   2879  O   ARG A 186     132.174 -68.452  -7.532  1.00 12.64           O
ANISOU 2879  O   ARG A 186     1745   1611   1448    139    -31    -31       O
ATOM   2880  CB  ARG A 186     130.141 -71.180  -7.699  1.00  8.86           C
ANISOU 2880  CB  ARG A 186     1207   1177    982     67    -21   -123       C
ATOM   2881  CG  ARG A 186     129.861 -70.717  -6.269  1.00  9.73           C
ANISOU 2881  CG  ARG A 186     1312   1256   1131     83      4   -113       C
ATOM   2882  CD  ARG A 186     128.438 -71.046  -5.851  1.00 17.29           C
ANISOU 2882  CD  ARG A 186     2219   2234   2115     67     10   -140       C
ATOM   2883  NE  ARG A 186     128.217 -70.813  -4.424  1.00 15.58           N
ANISOU 2883  NE  ARG A 186     2003   1989   1929     73     45   -138       N
ATOM   2884  CZ  ARG A 186     127.767 -69.673  -3.909  1.00 16.54           C
ANISOU 2884  CZ  ARG A 186     2102   2112   2072    109     42   -125       C
ATOM   2885  NH1 ARG A 186     127.482 -68.646  -4.697  1.00 17.69           N1+
ANISOU 2885  NH1 ARG A 186     2224   2280   2217    146      3   -105       N1+
ATOM   2886  NH2 ARG A 186     127.598 -69.558  -2.599  1.00 16.26           N
ANISOU 2886  NH2 ARG A 186     2070   2052   2056    110     80   -130       N
ATOM   2887  H   ARG A 186     132.984 -70.450  -7.112  1.00 13.43           H
ATOM   2888  HA  ARG A 186     131.479 -70.879  -9.231  1.00  8.37           H
ATOM   2889  HB2 ARG A 186     129.390 -70.910  -8.250  1.00 10.68           H
ATOM   2890  HB3 ARG A 186     130.210 -72.147  -7.689  1.00 10.68           H
ATOM   2891  HG2 ARG A 186     130.469 -71.168  -5.662  1.00 11.73           H
ATOM   2892  HG3 ARG A 186     129.981 -69.756  -6.214  1.00 11.73           H
ATOM   2893  HD2 ARG A 186     127.823 -70.484  -6.348  1.00 20.79           H
ATOM   2894  HD3 ARG A 186     128.260 -71.981  -6.036  1.00 20.79           H
ATOM   2895  HE  ARG A 186     128.391 -71.457  -3.881  1.00 18.75           H
ATOM   2896 HH11 ARG A 186     127.589 -68.714  -5.547  1.00 21.27           H
ATOM   2897 HH12 ARG A 186     127.191 -67.911  -4.357  1.00 21.27           H
ATOM   2898 HH21 ARG A 186     127.781 -70.220  -2.082  1.00 19.56           H
ATOM   2899 HH22 ARG A 186     127.307 -68.820  -2.266  1.00 19.56           H
ATOM   2900  N   TYR A 187     130.496 -68.514  -9.022  1.00 10.02           N
ANISOU 2900  N   TYR A 187     1358   1353   1094    136    -87    -39       N
ATOM   2901  CA  TYR A 187     130.203 -67.099  -8.896  1.00  8.41           C
ANISOU 2901  CA  TYR A 187     1149   1140    907    179   -108      0       C
ATOM   2902  C   TYR A 187     129.155 -66.882  -7.808  1.00  8.29           C
ANISOU 2902  C   TYR A 187     1094   1114    942    197    -97    -14       C
ATOM   2903  O   TYR A 187     128.365 -67.783  -7.515  1.00  8.33           O
ANISOU 2903  O   TYR A 187     1065   1139    961    173    -87    -51       O
ATOM   2904  CB  TYR A 187     129.683 -66.541 -10.218  1.00  8.06           C
ANISOU 2904  CB  TYR A 187     1091   1141    830    194   -159     27       C
ATOM   2905  CG  TYR A 187     130.679 -66.595 -11.349  1.00  8.10           C
ANISOU 2905  CG  TYR A 187     1138   1162    777    175   -167     44       C
ATOM   2906  CD1 TYR A 187     131.565 -65.548 -11.566  1.00  9.23           C
ANISOU 2906  CD1 TYR A 187     1322   1279    906    190   -166     91       C
ATOM   2907  CD2 TYR A 187     130.730 -67.687 -12.205  1.00  8.25           C
ANISOU 2907  CD2 TYR A 187     1156   1224    756    137   -171     11       C
ATOM   2908  CE1 TYR A 187     132.474 -65.587 -12.601  1.00  8.41           C
ANISOU 2908  CE1 TYR A 187     1254   1196    747    168   -166    106       C
ATOM   2909  CE2 TYR A 187     131.635 -67.733 -13.247  1.00  8.37           C
ANISOU 2909  CE2 TYR A 187     1207   1258    714    119   -172     22       C
ATOM   2910  CZ  TYR A 187     132.505 -66.680 -13.440  1.00  8.33           C
ANISOU 2910  CZ  TYR A 187     1239   1232    693    134   -168     71       C
ATOM   2911  OH  TYR A 187     133.410 -66.723 -14.474  1.00  8.81           O
ANISOU 2911  OH  TYR A 187     1334   1317    695    110   -162     81       O
ATOM   2912  H   TYR A 187     130.039 -68.920  -9.627  1.00 12.07           H
ATOM   2913  HA  TYR A 187     131.009 -66.619  -8.652  1.00 10.14           H
ATOM   2914  HB2 TYR A 187     128.904 -67.053 -10.486  1.00  9.44           H
ATOM   2915  HB3 TYR A 187     129.435 -65.613 -10.087  1.00  9.44           H
ATOM   2916  HD1 TYR A 187     131.545 -64.808 -11.003  1.00 11.13           H
ATOM   2917  HD2 TYR A 187     130.143 -68.396 -12.078  1.00  9.67           H
ATOM   2918  HE1 TYR A 187     133.061 -64.878 -12.734  1.00 10.15           H
ATOM   2919  HE2 TYR A 187     131.659 -68.471 -13.813  1.00  9.81           H
ATOM   2920 HH   TYR A 187     133.876 -66.024 -14.477  1.00 10.62           H
ATOM   2921  N   PRO A 188     129.118 -65.696  -7.188  1.00 12.22           N
ANISOU 2921  N   PRO A 188     1596   1578   1468    236    -95     10       N
ATOM   2922  CA  PRO A 188     128.074 -65.411  -6.178  1.00 11.64           C
ANISOU 2922  CA  PRO A 188     1482   1500   1442    257    -80     -9       C
ATOM   2923  C   PRO A 188     126.742 -65.049  -6.825  1.00  9.65           C
ANISOU 2923  C   PRO A 188     1170   1293   1205    287   -122     -7       C
ATOM   2924  O   PRO A 188     126.239 -63.924  -6.736  1.00 10.79           O
ANISOU 2924  O   PRO A 188     1297   1425   1378    338   -140     14       O
ATOM   2925  CB  PRO A 188     128.687 -64.248  -5.394  1.00 15.60           C
ANISOU 2925  CB  PRO A 188     2019   1946   1964    287    -63     13       C
ATOM   2926  CG  PRO A 188     129.512 -63.525  -6.400  1.00 18.22           C
ANISOU 2926  CG  PRO A 188     2390   2267   2266    297    -91     57       C
ATOM   2927  CD  PRO A 188     130.068 -64.577  -7.327  1.00 15.67           C
ANISOU 2927  CD  PRO A 188     2078   1978   1896    257    -99     52       C
ATOM   2928  HA  PRO A 188     127.953 -66.172  -5.589  1.00 14.02           H
ATOM   2929  HB2 PRO A 188     127.984 -63.677  -5.047  1.00 18.77           H
ATOM   2930  HB3 PRO A 188     129.241 -64.591  -4.675  1.00 18.77           H
ATOM   2931  HG2 PRO A 188     128.952 -62.903  -6.890  1.00 21.91           H
ATOM   2932  HG3 PRO A 188     130.232 -63.054  -5.951  1.00 21.91           H
ATOM   2933  HD2 PRO A 188     130.076 -64.253  -8.241  1.00 18.85           H
ATOM   2934  HD3 PRO A 188     130.953 -64.848  -7.038  1.00 18.85           H
ATOM   2935  N   SER A 189     126.139 -66.038  -7.485  1.00 12.89           N
ANISOU 2935  N   SER A 189     1543   1755   1597    255   -140    -33       N
ATOM   2936  CA  SER A 189     124.972 -65.808  -8.328  1.00 11.00           C
ANISOU 2936  CA  SER A 189     1244   1575   1361    278   -191    -32       C
ATOM   2937  C   SER A 189     123.655 -65.765  -7.560  1.00 10.28           C
ANISOU 2937  C   SER A 189     1077   1505   1323    294   -181    -64       C
ATOM   2938  O   SER A 189     122.638 -65.367  -8.139  1.00 10.82           O
ANISOU 2938  O   SER A 189     1085   1622   1405    327   -227    -61       O
ATOM   2939  CB  SER A 189     124.896 -66.892  -9.407  1.00 11.68           C
ANISOU 2939  CB  SER A 189     1322   1715   1401    230   -217    -53       C
ATOM   2940  OG  SER A 189     124.896 -68.192  -8.838  1.00  9.53           O
ANISOU 2940  OG  SER A 189     1046   1439   1135    172   -173   -102       O
ATOM   2941  H   SER A 189     126.391 -66.859  -7.459  1.00 15.51           H
ATOM   2942  HA  SER A 189     125.077 -64.954  -8.775  1.00 13.25           H
ATOM   2943  HB2 SER A 189     124.079 -66.772  -9.915  1.00 14.06           H
ATOM   2944  HB3 SER A 189     125.665 -66.806  -9.992  1.00 14.06           H
ATOM   2945  HG  SER A 189     125.599 -68.311  -8.395  1.00 11.48           H
ATOM   2946  N   TYR A 190     123.628 -66.160  -6.289  1.00 11.73           N
ANISOU 2946  N   TYR A 190     1260   1660   1535    273   -122    -95       N
ATOM   2947  CA  TYR A 190     122.390 -66.161  -5.507  1.00 13.51           C
ANISOU 2947  CA  TYR A 190     1412   1911   1809    281   -101   -131       C
ATOM   2948  C   TYR A 190     122.661 -65.633  -4.102  1.00 15.81           C
ANISOU 2948  C   TYR A 190     1728   2148   2130    297    -45   -136       C
ATOM   2949  O   TYR A 190     122.500 -66.344  -3.107  1.00 13.22           O
ANISOU 2949  O   TYR A 190     1397   1814   1810    257      9   -169       O
ATOM   2950  CB  TYR A 190     121.771 -67.558  -5.479  1.00 12.68           C
ANISOU 2950  CB  TYR A 190     1268   1848   1700    212    -82   -178       C
ATOM   2951  CG  TYR A 190     122.698 -68.679  -5.071  1.00 15.80           C
ANISOU 2951  CG  TYR A 190     1729   2206   2068    150    -39   -189       C
ATOM   2952  CD1 TYR A 190     123.593 -69.229  -5.976  1.00 18.46           C
ANISOU 2952  CD1 TYR A 190     2116   2538   2361    126    -60   -177       C
ATOM   2953  CD2 TYR A 190     122.647 -69.214  -3.791  1.00 20.88           C
ANISOU 2953  CD2 TYR A 190     2382   2821   2729    117     24   -212       C
ATOM   2954  CE1 TYR A 190     124.431 -70.264  -5.610  1.00 22.85           C
ANISOU 2954  CE1 TYR A 190     2728   3056   2899     78    -22   -189       C
ATOM   2955  CE2 TYR A 190     123.481 -70.251  -3.415  1.00 19.05           C
ANISOU 2955  CE2 TYR A 190     2212   2552   2474     68     59   -217       C
ATOM   2956  CZ  TYR A 190     124.370 -70.771  -4.329  1.00 20.48           C
ANISOU 2956  CZ  TYR A 190     2440   2724   2619     52     34   -205       C
ATOM   2957  OH  TYR A 190     125.201 -71.802  -3.959  1.00 22.89           O
ANISOU 2957  OH  TYR A 190     2803   2986   2907     13     67   -210       O
ATOM   2958  H   TYR A 190     124.317 -66.435  -5.853  1.00 14.12           H
ATOM   2959  HA  TYR A 190     121.753 -65.563  -5.930  1.00 16.26           H
ATOM   2960  HB2 TYR A 190     121.031 -67.551  -4.852  1.00 15.26           H
ATOM   2961  HB3 TYR A 190     121.440 -67.764  -6.367  1.00 15.26           H
ATOM   2962  HD1 TYR A 190     123.638 -68.888  -6.840  1.00 22.20           H
ATOM   2963  HD2 TYR A 190     122.048 -68.863  -3.172  1.00 25.10           H
ATOM   2964  HE1 TYR A 190     125.033 -70.618  -6.225  1.00 27.47           H
ATOM   2965  HE2 TYR A 190     123.442 -70.594  -2.552  1.00 22.91           H
ATOM   2966 HH   TYR A 190     125.060 -72.012  -3.158  1.00 27.51           H
ATOM   2967  N   PRO A 191     123.052 -64.362  -3.989  1.00 17.68           N
ANISOU 2967  N   PRO A 191     1994   2343   2380    355    -55   -104       N
ATOM   2968  CA  PRO A 191     123.393 -63.785  -2.679  1.00 17.75           C
ANISOU 2968  CA  PRO A 191     2034   2300   2412    369     -4   -114       C
ATOM   2969  C   PRO A 191     122.146 -63.386  -1.902  1.00 15.86           C
ANISOU 2969  C   PRO A 191     1723   2079   2223    400     23   -150       C
ATOM   2970  O   PRO A 191     121.327 -62.593  -2.374  1.00 16.51           O
ANISOU 2970  O   PRO A 191     1752   2180   2340    459    -12   -144       O
ATOM   2971  CB  PRO A 191     124.242 -62.564  -3.047  1.00 24.51           C
ANISOU 2971  CB  PRO A 191     2945   3103   3263    414    -30    -69       C
ATOM   2972  CG  PRO A 191     123.721 -62.154  -4.382  1.00 27.13           C
ANISOU 2972  CG  PRO A 191     3247   3468   3594    452    -95    -37       C
ATOM   2973  CD  PRO A 191     123.312 -63.417  -5.089  1.00 22.86           C
ANISOU 2973  CD  PRO A 191     2668   2993   3025    403   -114    -56       C
ATOM   2974  HA  PRO A 191     123.922 -64.408  -2.156  1.00 21.35           H
ATOM   2975  HB2 PRO A 191     124.109 -61.860  -2.392  1.00 29.46           H
ATOM   2976  HB3 PRO A 191     125.177 -62.815  -3.102  1.00 29.46           H
ATOM   2977  HG2 PRO A 191     122.956 -61.569  -4.264  1.00 32.61           H
ATOM   2978  HG3 PRO A 191     124.422 -61.701  -4.876  1.00 32.61           H
ATOM   2979  HD2 PRO A 191     122.503 -63.268  -5.604  1.00 27.48           H
ATOM   2980  HD3 PRO A 191     124.035 -63.740  -5.648  1.00 27.48           H
ATOM   2981  N   GLN A 192     122.008 -63.941  -0.697  1.00 12.79           N
ANISOU 2981  N   GLN A 192     1333   1687   1838    361     85   -187       N
ATOM   2982  CA  GLN A 192     120.948 -63.510   0.207  1.00 20.12           C
ANISOU 2982  CA  GLN A 192     2201   2631   2812    387    125   -228       C
ATOM   2983  C   GLN A 192     121.044 -62.016   0.486  1.00 15.37           C
ANISOU 2983  C   GLN A 192     1615   1982   2244    462    122   -218       C
ATOM   2984  O   GLN A 192     120.021 -61.330   0.599  1.00 11.52           O
ANISOU 2984  O   GLN A 192     1061   1512   1807    517    123   -239       O
ATOM   2985  CB  GLN A 192     121.028 -64.302   1.513  1.00 27.66           C
ANISOU 2985  CB  GLN A 192     3176   3582   3751    327    198   -261       C
ATOM   2986  CG  GLN A 192     119.983 -63.925   2.554  1.00 46.00           C
ANISOU 2986  CG  GLN A 192     5440   5925   6112    344    253   -309       C
ATOM   2987  CD  GLN A 192     120.284 -64.516   3.919  1.00 55.05           C
ANISOU 2987  CD  GLN A 192     6630   7058   7229    287    326   -332       C
ATOM   2988  OE1 GLN A 192     121.168 -65.361   4.062  1.00 48.53           O
ANISOU 2988  OE1 GLN A 192     5871   6212   6357    234    331   -311       O
ATOM   2989  NE2 GLN A 192     119.555 -64.065   4.932  1.00 63.45           N
ANISOU 2989  NE2 GLN A 192     7658   8133   8317    300    382   -374       N
ATOM   2990  H   GLN A 192     122.512 -64.563  -0.383  1.00 15.39           H
ATOM   2991  HA  GLN A 192     120.087 -63.687  -0.203  1.00 24.19           H
ATOM   2992  HB2 GLN A 192     120.914 -65.244   1.310  1.00 33.24           H
ATOM   2993  HB3 GLN A 192     121.902 -64.157   1.909  1.00 33.24           H
ATOM   2994  HG2 GLN A 192     119.958 -62.959   2.643  1.00 55.25           H
ATOM   2995  HG3 GLN A 192     119.117 -64.255   2.268  1.00 55.25           H
ATOM   2996 HE21 GLN A 192     118.951 -63.469   4.795  1.00 76.19           H
ATOM   2997 HE22 GLN A 192     119.688 -64.369   5.725  1.00 76.19           H
ATOM   2998  N   SER A 193     122.269 -61.494   0.588  1.00 19.08           N
ANISOU 2998  N   SER A 193     2170   2390   2689    465    118   -188       N
ATOM   2999  CA  SER A 193     122.476 -60.099   0.958  1.00 26.42           C
ANISOU 2999  CA  SER A 193     3129   3262   3650    525    123   -183       C
ATOM   3000  C   SER A 193     121.934 -59.123  -0.078  1.00 29.18           C
ANISOU 3000  C   SER A 193     3445   3605   4036    600     65   -152       C
ATOM   3001  O   SER A 193     121.782 -57.937   0.232  1.00 30.73           O
ANISOU 3001  O   SER A 193     3651   3753   4274    661     71   -154       O
ATOM   3002  CB  SER A 193     123.965 -59.833   1.181  1.00 28.81           C
ANISOU 3002  CB  SER A 193     3527   3505   3915    499    127   -157       C
ATOM   3003  OG  SER A 193     124.702 -60.060  -0.008  1.00 32.73           O
ANISOU 3003  OG  SER A 193     4055   4002   4380    486     76   -108       O
ATOM   3004  N   GLN A 194     121.648 -59.583  -1.296  1.00 19.94           N
ANISOU 3004  N   GLN A 194     2243   2481   2851    599      9   -123       N
ATOM   3005  CA  GLN A 194     121.126 -58.720  -2.348  1.00 12.35           C
ANISOU 3005  CA  GLN A 194     1254   1522   1916    671    -55    -85       C
ATOM   3006  C   GLN A 194     119.701 -59.089  -2.748  1.00 16.17           C
ANISOU 3006  C   GLN A 194     1628   2085   2430    695    -82   -109       C
ATOM   3007  O   GLN A 194     119.226 -58.658  -3.803  1.00 20.27           O
ANISOU 3007  O   GLN A 194     2116   2628   2958    747   -149    -73       O
ATOM   3008  CB  GLN A 194     122.050 -58.753  -3.562  1.00 14.10           C
ANISOU 3008  CB  GLN A 194     1536   1734   2087    654   -109    -24       C
ATOM   3009  CG  GLN A 194     123.476 -58.327  -3.231  1.00 24.62           C
ANISOU 3009  CG  GLN A 194     2969   2993   3394    629    -85     -2       C
ATOM   3010  CD  GLN A 194     124.392 -58.295  -4.435  1.00 33.55           C
ANISOU 3010  CD  GLN A 194     4155   4117   4475    611   -130     56       C
ATOM   3011  OE1 GLN A 194     125.569 -58.644  -4.339  1.00 45.75           O
ANISOU 3011  OE1 GLN A 194     5760   5641   5980    559   -110     64       O
ATOM   3012  NE2 GLN A 194     123.866 -57.862  -5.573  1.00 23.68           N
ANISOU 3012  NE2 GLN A 194     2885   2889   3225    656   -191     98       N
ATOM   3013  HA  GLN A 194     121.109 -57.808  -2.018  1.00 14.87           H
ATOM   3014  HB2 GLN A 194     122.081 -59.658  -3.911  1.00 16.97           H
ATOM   3015  HB3 GLN A 194     121.705 -58.149  -4.238  1.00 16.97           H
ATOM   3016  HG2 GLN A 194     123.456 -57.435  -2.849  1.00 29.60           H
ATOM   3017  HG3 GLN A 194     123.849 -58.951  -2.590  1.00 29.60           H
ATOM   3018 HE21 GLN A 194     124.349 -57.827  -6.284  1.00 28.47           H
ATOM   3019 HE22 GLN A 194     123.042 -57.616  -5.600  1.00 28.47           H
ATOM   3020  H  BGLN A 194     121.750 -60.402  -1.538  0.01 23.97           H
ATOM   3021  N   GLY A 195     119.009 -59.877  -1.928  1.00 20.90           N
ANISOU 3021  N   GLY A 195     2142   2847   2951    659    464   -212       N
ATOM   3022  CA  GLY A 195     117.596 -60.126  -2.115  1.00 24.66           C
ANISOU 3022  CA  GLY A 195     2527   3325   3516    670    469   -182       C
ATOM   3023  C   GLY A 195     117.234 -61.461  -2.728  1.00 18.88           C
ANISOU 3023  C   GLY A 195     1747   2627   2800    629    420    -86       C
ATOM   3024  O   GLY A 195     116.044 -61.703  -2.966  1.00 19.47           O
ANISOU 3024  O   GLY A 195     1731   2726   2941    627    421    -66       O
ATOM   3025  H   GLY A 195     119.346 -60.281  -1.248  1.00 25.13           H
ATOM   3026  HA2 GLY A 195     117.153 -60.067  -1.254  1.00 29.64           H
ATOM   3027  HA3 GLY A 195     117.231 -59.431  -2.685  1.00 29.64           H
ATOM   3028  N   TRP A 196     118.202 -62.332  -2.995  1.00 17.96           N
ANISOU 3028  N   TRP A 196     1682   2518   2623    597    386    -31       N
ATOM   3029  CA  TRP A 196     117.875 -63.631  -3.565  1.00 16.46           C
ANISOU 3029  CA  TRP A 196     1465   2331   2456    538    358     41       C
ATOM   3030  C   TRP A 196     117.070 -64.459  -2.576  1.00 15.85           C
ANISOU 3030  C   TRP A 196     1335   2317   2369    506    460     67       C
ATOM   3031  O   TRP A 196     117.374 -64.502  -1.380  1.00 15.77           O
ANISOU 3031  O   TRP A 196     1357   2365   2270    514    536     63       O
ATOM   3032  CB  TRP A 196     119.134 -64.397  -3.955  1.00 19.26           C
ANISOU 3032  CB  TRP A 196     1917   2657   2745    502    311     83       C
ATOM   3033  CG  TRP A 196     118.822 -65.772  -4.478  1.00 19.25           C
ANISOU 3033  CG  TRP A 196     1911   2629   2776    434    314    138       C
ATOM   3034  CD1 TRP A 196     118.484 -66.102  -5.758  1.00 21.89           C
ANISOU 3034  CD1 TRP A 196     2224   2923   3172    388    248    136       C
ATOM   3035  CD2 TRP A 196     118.804 -66.996  -3.731  1.00 20.70           C
ANISOU 3035  CD2 TRP A 196     2115   2818   2930    396    401    199       C
ATOM   3036  NE1 TRP A 196     118.262 -67.453  -5.857  1.00 15.17           N
ANISOU 3036  NE1 TRP A 196     1385   2040   2338    308    295    168       N
ATOM   3037  CE2 TRP A 196     118.454 -68.026  -4.627  1.00 21.26           C
ANISOU 3037  CE2 TRP A 196     2188   2824   3066    318    396    217       C
ATOM   3038  CE3 TRP A 196     119.058 -67.323  -2.395  1.00 21.12           C
ANISOU 3038  CE3 TRP A 196     2191   2930   2902    417    489    245       C
ATOM   3039  CZ2 TRP A 196     118.353 -69.357  -4.232  1.00 15.29           C
ANISOU 3039  CZ2 TRP A 196     1466   2023   2321    263    491    278       C
ATOM   3040  CZ3 TRP A 196     118.954 -68.647  -2.004  1.00 15.35           C
ANISOU 3040  CZ3 TRP A 196     1486   2173   2172    378    574    333       C
ATOM   3041  CH2 TRP A 196     118.605 -69.647  -2.919  1.00 18.64           C
ANISOU 3041  CH2 TRP A 196     1914   2488   2678    303    582    348       C
ATOM   3042  H   TRP A 196     119.041 -62.199  -2.859  1.00 21.60           H
ATOM   3043  HA  TRP A 196     117.337 -63.503  -4.362  1.00 19.80           H
ATOM   3044  HB2 TRP A 196     119.601 -63.908  -4.651  1.00 23.16           H
ATOM   3045  HB3 TRP A 196     119.703 -64.492  -3.175  1.00 23.16           H
ATOM   3046  HD1 TRP A 196     118.412 -65.499  -6.462  1.00 26.32           H
ATOM   3047  HE1 TRP A 196     118.041 -67.872  -6.575  1.00 18.25           H
ATOM   3048  HE3 TRP A 196     119.293 -66.664  -1.782  1.00 25.39           H
ATOM   3049  HZ2 TRP A 196     118.119 -70.023  -4.837  1.00 18.40           H
ATOM   3050  HZ3 TRP A 196     119.120 -68.876  -1.118  1.00 18.47           H
ATOM   3051 HH2  TRP A 196     118.541 -70.528  -2.628  1.00 22.41           H
ATOM   3052  N   VAL A 197     116.039 -65.127  -3.087  1.00 19.69           N
ANISOU 3052  N   VAL A 197     1736   2809   2936    456    462     94       N
ATOM   3053  CA  VAL A 197     115.225 -66.046  -2.306  1.00 15.97           C
ANISOU 3053  CA  VAL A 197     1211   2385   2472    400    565    128       C
ATOM   3054  C   VAL A 197     115.040 -67.317  -3.120  1.00 15.82           C
ANISOU 3054  C   VAL A 197     1194   2317   2500    295    546    168       C
ATOM   3055  O   VAL A 197     114.719 -67.254  -4.311  1.00 16.01           O
ANISOU 3055  O   VAL A 197     1172   2328   2583    261    457    144       O
ATOM   3056  CB  VAL A 197     113.861 -65.434  -1.936  1.00 20.82           C
ANISOU 3056  CB  VAL A 197     1690   3068   3153    426    617     90       C
ATOM   3057  CG1 VAL A 197     112.994 -66.456  -1.213  1.00 22.71           C
ANISOU 3057  CG1 VAL A 197     1867   3359   3403    347    728    128       C
ATOM   3058  CG2 VAL A 197     114.057 -64.196  -1.072  1.00 29.90           C
ANISOU 3058  CG2 VAL A 197     2885   4232   4245    504    642     16       C
ATOM   3059  H   VAL A 197     115.788 -65.060  -3.906  1.00 23.68           H
ATOM   3060  HA  VAL A 197     115.691 -66.273  -1.486  1.00 19.21           H
ATOM   3061  HB  VAL A 197     113.401 -65.167  -2.747  1.00 25.03           H
ATOM   3062 HG11 VAL A 197     112.143 -66.047  -0.991  1.00 27.30           H
ATOM   3063 HG12 VAL A 197     112.853 -67.218  -1.796  1.00 27.30           H
ATOM   3064 HG13 VAL A 197     113.447 -66.737  -0.403  1.00 27.30           H
ATOM   3065 HG21 VAL A 197     113.188 -63.826  -0.849  1.00 35.93           H
ATOM   3066 HG22 VAL A 197     114.526 -64.449  -0.261  1.00 35.93           H
ATOM   3067 HG23 VAL A 197     114.577 -63.545  -1.567  1.00 35.93           H
ATOM   3068  N   PHE A 198     115.249 -68.460  -2.480  1.00 21.26           N
ANISOU 3068  N   PHE A 198     1940   2980   3157    241    636    229       N
ATOM   3069  CA  PHE A 198     115.053 -69.742  -3.135  1.00 20.00           C
ANISOU 3069  CA  PHE A 198     1801   2744   3055    126    657    254       C
ATOM   3070  C   PHE A 198     113.644 -69.813  -3.726  1.00 17.83           C
ANISOU 3070  C   PHE A 198     1378   2520   2876     34    646    204       C
ATOM   3071  O   PHE A 198     112.675 -69.467  -3.037  1.00 19.14           O
ANISOU 3071  O   PHE A 198     1430   2775   3066     43    706    199       O
ATOM   3072  CB  PHE A 198     115.265 -70.870  -2.122  1.00 21.57           C
ANISOU 3072  CB  PHE A 198     2071   2902   3222     98    796    347       C
ATOM   3073  CG  PHE A 198     115.087 -72.247  -2.691  1.00 24.21           C
ANISOU 3073  CG  PHE A 198     2450   3117   3633    -26    857    370       C
ATOM   3074  CD1 PHE A 198     116.137 -72.892  -3.323  1.00 26.17           C
ANISOU 3074  CD1 PHE A 198     2824   3244   3877    -22    842    393       C
ATOM   3075  CD2 PHE A 198     113.875 -72.905  -2.579  1.00 19.48           C
ANISOU 3075  CD2 PHE A 198     1767   2520   3113   -152    946    360       C
ATOM   3076  CE1 PHE A 198     115.977 -74.163  -3.841  1.00 27.17           C
ANISOU 3076  CE1 PHE A 198     3008   3232   4083   -141    924    396       C
ATOM   3077  CE2 PHE A 198     113.710 -74.175  -3.094  1.00 20.06           C
ANISOU 3077  CE2 PHE A 198     1894   2465   3264   -290   1021    360       C
ATOM   3078  CZ  PHE A 198     114.763 -74.805  -3.726  1.00 20.03           C
ANISOU 3078  CZ  PHE A 198     2032   2319   3261   -283   1015    374       C
ATOM   3079  H   PHE A 198     115.507 -68.519  -1.662  1.00 25.56           H
ATOM   3080  HA  PHE A 198     115.697 -69.844  -3.853  1.00 24.05           H
ATOM   3081  HB2 PHE A 198     116.168 -70.809  -1.773  1.00 25.93           H
ATOM   3082  HB3 PHE A 198     114.627 -70.764  -1.400  1.00 25.93           H
ATOM   3083  HD1 PHE A 198     116.958 -72.463  -3.404  1.00 31.45           H
ATOM   3084  HD2 PHE A 198     113.162 -72.485  -2.154  1.00 23.42           H
ATOM   3085  HE1 PHE A 198     116.688 -74.585  -4.267  1.00 32.65           H
ATOM   3086  HE2 PHE A 198     112.890 -74.605  -3.015  1.00 24.12           H
ATOM   3087  HZ  PHE A 198     114.654 -75.660  -4.075  1.00 24.09           H
ATOM   3088  N   PRO A 199     113.478 -70.277  -4.981  1.00 22.52           N
ANISOU 3088  N   PRO A 199     1958   3081   3517    -63    575    162       N
ATOM   3089  CA  PRO A 199     114.452 -70.792  -5.950  1.00 20.06           C
ANISOU 3089  CA  PRO A 199     1769   2667   3186    -97    520    148       C
ATOM   3090  C   PRO A 199     114.761 -69.847  -7.119  1.00 19.82           C
ANISOU 3090  C   PRO A 199     1720   2676   3134    -48    367    102       C
ATOM   3091  O   PRO A 199     114.598 -70.247  -8.270  1.00 19.34           O
ANISOU 3091  O   PRO A 199     1648   2614   3085   -145    305     52       O
ATOM   3092  CB  PRO A 199     113.753 -72.044  -6.464  1.00 21.83           C
ANISOU 3092  CB  PRO A 199     1973   2845   3477   -277    578    110       C
ATOM   3093  CG  PRO A 199     112.310 -71.609  -6.538  1.00 20.03           C
ANISOU 3093  CG  PRO A 199     1546   2765   3298   -333    550     71       C
ATOM   3094  CD  PRO A 199     112.104 -70.602  -5.410  1.00 19.48           C
ANISOU 3094  CD  PRO A 199     1418   2775   3210   -187    579    119       C
ATOM   3095  HA  PRO A 199     115.277 -71.041  -5.504  1.00 24.12           H
ATOM   3096  HB2 PRO A 199     114.093 -72.280  -7.342  1.00 26.24           H
ATOM   3097  HB3 PRO A 199     113.868 -72.773  -5.835  1.00 26.24           H
ATOM   3098  HG2 PRO A 199     112.141 -71.193  -7.398  1.00 24.08           H
ATOM   3099  HG3 PRO A 199     111.733 -72.379  -6.414  1.00 24.08           H
ATOM   3100  HD2 PRO A 199     111.657 -69.808  -5.743  1.00 23.43           H
ATOM   3101  HD3 PRO A 199     111.610 -71.009  -4.681  1.00 23.43           H
ATOM   3102  N   GLY A 200     115.200 -68.623  -6.837  1.00 21.32           N
ANISOU 3102  N   GLY A 200     1913   2901   3288     88    316    116       N
ATOM   3103  CA  GLY A 200     115.519 -67.701  -7.912  1.00 17.77           C
ANISOU 3103  CA  GLY A 200     1456   2473   2822    139    188     95       C
ATOM   3104  C   GLY A 200     116.648 -68.218  -8.784  1.00 15.94           C
ANISOU 3104  C   GLY A 200     1352   2159   2545    105    146     86       C
ATOM   3105  O   GLY A 200     117.581 -68.871  -8.313  1.00 18.99           O
ANISOU 3105  O   GLY A 200     1852   2461   2901    112    212    111       O
ATOM   3106  H   GLY A 200     115.319 -68.310  -6.045  1.00 25.64           H
ATOM   3107  HA2 GLY A 200     114.736 -67.566  -8.469  1.00 21.37           H
ATOM   3108  HA3 GLY A 200     115.784 -66.845  -7.539  1.00 21.37           H
ATOM   3109  N   ILE A 201     116.561 -67.914 -10.083  1.00 16.11           N
ANISOU 3109  N   ILE A 201     1347   2218   2555     77     40     57       N
ATOM   3110  CA  ILE A 201     117.560 -68.388 -11.036  1.00 13.49           C
ANISOU 3110  CA  ILE A 201     1129   1822   2175     37      6     35       C
ATOM   3111  C   ILE A 201     118.938 -67.789 -10.800  1.00 15.52           C
ANISOU 3111  C   ILE A 201     1494   2020   2384    145      0     70       C
ATOM   3112  O   ILE A 201     119.922 -68.296 -11.349  1.00 10.66           O
ANISOU 3112  O   ILE A 201      978   1341   1732    127      4     61       O
ATOM   3113  CB  ILE A 201     117.136 -68.089 -12.489  1.00 14.00           C
ANISOU 3113  CB  ILE A 201     1134   1977   2211    -18   -113      2       C
ATOM   3114  CG1 ILE A 201     116.935 -66.583 -12.701  1.00 16.94           C
ANISOU 3114  CG1 ILE A 201     1433   2425   2579    106   -202     54       C
ATOM   3115  CG2 ILE A 201     115.869 -68.857 -12.836  1.00 16.39           C
ANISOU 3115  CG2 ILE A 201     1322   2363   2542   -164   -113    -52       C
ATOM   3116  CD1 ILE A 201     116.826 -66.179 -14.158  1.00 15.89           C
ANISOU 3116  CD1 ILE A 201     1264   2382   2389     84   -324     59       C
ATOM   3117  H   ILE A 201     115.936 -67.438 -10.433  1.00 19.38           H
ATOM   3118  HA  ILE A 201     117.640 -69.351 -10.945  1.00 16.24           H
ATOM   3119  HB  ILE A 201     117.844 -68.388 -13.081  1.00 16.85           H
ATOM   3120 HG12 ILE A 201     116.118 -66.311 -12.256  1.00 20.38           H
ATOM   3121 HG13 ILE A 201     117.691 -66.110 -12.319  1.00 20.38           H
ATOM   3122 HG21 ILE A 201     115.619 -68.656 -13.752  1.00 19.71           H
ATOM   3123 HG22 ILE A 201     116.040 -69.807 -12.740  1.00 19.71           H
ATOM   3124 HG23 ILE A 201     115.160 -68.586 -12.232  1.00 19.71           H
ATOM   3125 HD11 ILE A 201     116.701 -65.218 -14.211  1.00 19.11           H
ATOM   3126 HD12 ILE A 201     117.641 -66.433 -14.618  1.00 19.11           H
ATOM   3127 HD13 ILE A 201     116.067 -66.633 -14.555  1.00 19.11           H
ATOM   3128  N   GLY A 202     119.037 -66.727 -10.005  1.00 14.80           N
ANISOU 3128  N   GLY A 202     1380   1950   2293    248      0     98       N
ATOM   3129  CA  GLY A 202     120.301 -66.059  -9.811  1.00  9.96           C
ANISOU 3129  CA  GLY A 202      851   1302   1631    325    -11    114       C
ATOM   3130  C   GLY A 202     120.626 -65.139 -10.972  1.00 11.91           C
ANISOU 3130  C   GLY A 202     1107   1556   1861    350   -106    113       C
ATOM   3131  O   GLY A 202     119.824 -64.918 -11.886  1.00 15.11           O
ANISOU 3131  O   GLY A 202     1445   2012   2284    327   -173    113       O
ATOM   3132  H   GLY A 202     118.382 -66.380  -9.570  1.00 17.81           H
ATOM   3133  HA2 GLY A 202     120.270 -65.532  -8.997  1.00 12.00           H
ATOM   3134  HA3 GLY A 202     121.009 -66.717  -9.728  1.00 12.00           H
ATOM   3135  N   GLU A 203     121.840 -64.598 -10.931  1.00 11.14           N
ANISOU 3135  N   GLU A 203     1087   1424   1723    394   -112    120       N
ATOM   3136  CA  GLU A 203     122.305 -63.680 -11.959  1.00 12.75           C
ANISOU 3136  CA  GLU A 203     1314   1621   1908    417   -184    132       C
ATOM   3137  C   GLU A 203     123.747 -63.999 -12.324  1.00 13.22           C
ANISOU 3137  C   GLU A 203     1467   1649   1908    402   -179    132       C
ATOM   3138  O   GLU A 203     124.512 -64.522 -11.508  1.00 11.97           O
ANISOU 3138  O   GLU A 203     1344   1479   1725    410   -123    132       O
ATOM   3139  CB  GLU A 203     122.203 -62.215 -11.499  1.00 12.16           C
ANISOU 3139  CB  GLU A 203     1227   1531   1861    489   -179    136       C
ATOM   3140  CG  GLU A 203     120.778 -61.709 -11.312  1.00 14.12           C
ANISOU 3140  CG  GLU A 203     1389   1814   2161    522   -177    137       C
ATOM   3141  CD  GLU A 203     120.726 -60.230 -10.977  1.00 15.74           C
ANISOU 3141  CD  GLU A 203     1624   1974   2381    582   -154    118       C
ATOM   3142  OE1 GLU A 203     121.743 -59.538 -11.191  1.00 17.11           O
ANISOU 3142  OE1 GLU A 203     1879   2095   2528    581   -152    116       O
ATOM   3143  OE2 GLU A 203     119.670 -59.757 -10.503  1.00 14.44           O1+
ANISOU 3143  OE2 GLU A 203     1396   1821   2268    624   -127    109       O1+
ATOM   3144  H   GLU A 203     122.417 -64.750 -10.311  1.00 13.42           H
ATOM   3145  HA  GLU A 203     121.759 -63.787 -12.754  1.00 15.34           H
ATOM   3146  HB2 GLU A 203     122.661 -62.125 -10.649  1.00 14.63           H
ATOM   3147  HB3 GLU A 203     122.631 -61.652 -12.162  1.00 14.63           H
ATOM   3148  HG2 GLU A 203     120.282 -61.848 -12.134  1.00 16.99           H
ATOM   3149  HG3 GLU A 203     120.361 -62.196 -10.585  1.00 16.99           H
ATOM   3150  N   PHE A 204     124.108 -63.682 -13.567  1.00 13.55           N
ANISOU 3150  N   PHE A 204     1537   1692   1919    387   -237    143       N
ATOM   3151  CA  PHE A 204     125.508 -63.703 -13.969  1.00  7.39           C
ANISOU 3151  CA  PHE A 204      832    890   1086    384   -229    145       C
ATOM   3152  C   PHE A 204     126.244 -62.558 -13.286  1.00  8.36           C
ANISOU 3152  C   PHE A 204      967    998   1212    415   -210    150       C
ATOM   3153  O   PHE A 204     125.751 -61.427 -13.247  1.00 13.21           O
ANISOU 3153  O   PHE A 204     1560   1596   1863    428   -215    160       O
ATOM   3154  CB  PHE A 204     125.634 -63.578 -15.488  1.00  8.36           C
ANISOU 3154  CB  PHE A 204      980   1033   1165    351   -286    156       C
ATOM   3155  CG  PHE A 204     124.979 -64.695 -16.249  1.00 10.27           C
ANISOU 3155  CG  PHE A 204     1214   1304   1384    279   -298    121       C
ATOM   3156  CD1 PHE A 204     125.489 -65.981 -16.196  1.00 12.83           C
ANISOU 3156  CD1 PHE A 204     1590   1587   1697    238   -230     79       C
ATOM   3157  CD2 PHE A 204     123.867 -64.455 -17.036  1.00 11.17           C
ANISOU 3157  CD2 PHE A 204     1265   1492   1487    249   -372    129       C
ATOM   3158  CE1 PHE A 204     124.892 -67.010 -16.903  1.00 11.36           C
ANISOU 3158  CE1 PHE A 204     1411   1408   1496    148   -221     20       C
ATOM   3159  CE2 PHE A 204     123.267 -65.479 -17.746  1.00 11.13           C
ANISOU 3159  CE2 PHE A 204     1247   1536   1447    151   -385     72       C
ATOM   3160  CZ  PHE A 204     123.782 -66.758 -17.678  1.00 12.66           C
ANISOU 3160  CZ  PHE A 204     1510   1664   1636     90   -303      4       C
ATOM   3161  H   PHE A 204     123.563 -63.453 -14.191  1.00 16.31           H
ATOM   3162  HA  PHE A 204     125.913 -64.540 -13.694  1.00  8.92           H
ATOM   3163  HB2 PHE A 204     125.219 -62.747 -15.768  1.00 10.09           H
ATOM   3164  HB3 PHE A 204     126.575 -63.571 -15.723  1.00 10.09           H
ATOM   3165  HD1 PHE A 204     126.238 -66.156 -15.673  1.00 15.44           H
ATOM   3166  HD2 PHE A 204     123.516 -63.595 -17.085  1.00 13.45           H
ATOM   3167  HE1 PHE A 204     125.242 -67.871 -16.856  1.00 13.68           H
ATOM   3168  HE2 PHE A 204     122.517 -65.306 -18.268  1.00 13.41           H
ATOM   3169  HZ  PHE A 204     123.379 -67.448 -18.154  1.00 15.24           H
ATOM   3170  N   ILE A 205     127.423 -62.848 -12.743  1.00 11.74           N
ANISOU 3170  N   ILE A 205     1424   1436   1602    412   -173    142       N
ATOM   3171  CA  ILE A 205     128.151 -61.863 -11.950  1.00 15.63           C
ANISOU 3171  CA  ILE A 205     1918   1940   2082    425   -157    123       C
ATOM   3172  C   ILE A 205     129.518 -61.609 -12.576  1.00 13.55           C
ANISOU 3172  C   ILE A 205     1688   1688   1771    412   -166    132       C
ATOM   3173  O   ILE A 205     130.557 -61.820 -11.939  1.00 12.10           O
ANISOU 3173  O   ILE A 205     1492   1565   1542    408   -141    127       O
ATOM   3174  CB  ILE A 205     128.294 -62.322 -10.488  1.00 14.76           C
ANISOU 3174  CB  ILE A 205     1780   1886   1943    450   -113    111       C
ATOM   3175  CG1 ILE A 205     127.027 -63.048 -10.003  1.00 15.65           C
ANISOU 3175  CG1 ILE A 205     1861   1992   2093    457    -90    118       C
ATOM   3176  CG2 ILE A 205     128.596 -61.122  -9.596  1.00 18.58           C
ANISOU 3176  CG2 ILE A 205     2255   2391   2414    437    -97     57       C
ATOM   3177  CD1 ILE A 205     125.785 -62.178  -9.925  1.00 10.49           C
ANISOU 3177  CD1 ILE A 205     1173   1309   1503    472    -98     94       C
ATOM   3178  H   ILE A 205     127.822 -63.606 -12.818  1.00 14.14           H
ATOM   3179  HA  ILE A 205     127.659 -61.027 -11.955  1.00 18.81           H
ATOM   3180  HB  ILE A 205     129.040 -62.940 -10.433  1.00 17.76           H
ATOM   3181 HG12 ILE A 205     126.836 -63.777 -10.613  1.00 18.83           H
ATOM   3182 HG13 ILE A 205     127.193 -63.401  -9.115  1.00 18.83           H
ATOM   3183 HG21 ILE A 205     128.684 -61.425  -8.679  1.00 22.35           H
ATOM   3184 HG22 ILE A 205     129.425 -60.712  -9.890  1.00 22.35           H
ATOM   3185 HG23 ILE A 205     127.868 -60.485  -9.667  1.00 22.35           H
ATOM   3186 HD11 ILE A 205     125.591 -61.826 -10.808  1.00 12.63           H
ATOM   3187 HD12 ILE A 205     125.042 -62.717  -9.612  1.00 12.63           H
ATOM   3188 HD13 ILE A 205     125.949 -61.449  -9.306  1.00 12.63           H
ATOM   3189  N   CYS A 206     129.523 -61.126 -13.817  1.00 11.21           N
ANISOU 3189  N   CYS A 206     1422   1356   1480    397   -198    154       N
ATOM   3190  CA  CYS A 206     130.750 -60.959 -14.590  1.00 13.56           C
ANISOU 3190  CA  CYS A 206     1751   1667   1733    368   -195    168       C
[truncated: 580,505 more chars]
